# Supplementary material for: MicroRNA-200c Attenuates the Tumor-Infiltrating Capacity of Macrophages
Source: Biology (Basel). 2022 Feb 22;11(3):349. doi: 10.3390/biology11030349 (PMC8945044; doi:10.3390/biology11030349)
Supplement: Supplementary file 1 [file biology-11-00349-s001.zip]

Archive with 4 entries (4 files):
- Raue et al - Supplementary Figures.pdf
- Raue et al - Supplementary Table S1.xlsx
- Raue et al - Supplementary Table S2.xlsx
- Raue et al - Supplementary Table S3.xlsx
