# Supplementary material for: MicroRNA-200c Attenuates the Tumor-Infiltrating Capacity of Macrophages
Source: Biology (Basel). 2022 Feb 22;11(3):349. doi: 10.3390/biology11030349 (PMC8945044; doi:10.3390/biology11030349)
Supplement: Supplementary file 1 [file biology-11-00349-s001.zip › Raue et al - Supplementary Table S1.xlsx]

## Sheet: Table S1
Table S1: Differentially expressed genes in miR-200c mimic-transfected primary human macrophages. Gene expression was determined by mRNA-sequencing and compared to control-transfected macrophages.
ensembl gene ID	gene name	base mean	log2-fold change	lfcSE	stat	pvalue	padj
ENSG00000143882	ATP6V1C2	76.8239	2.74696	0.266271	10.3164	5.94125e-25	8.20071e-21
ENSG00000163814	CDCP1	94.7895	2.86668	0.302995	9.46114	3.04609e-21	2.10226e-17
ENSG00000081087	OSTM1	407.127	-1.58405	0.172229	-9.19735	3.66875e-20	1.68799e-16
ENSG00000205358	MT1H	53.4715	2.44559	0.287779	8.49816	1.92621e-17	6.64688e-14
ENSG00000171055	FEZ2	607.614	-1.64216	0.204761	-8.0199	1.0583e-15	2.92153e-12
ENSG00000103034	NDRG4	123.523	1.99377	0.253018	7.87995	3.27521e-15	7.53462e-12
ENSG00000076662	ICAM3	401.88	1.66211	0.229212	7.25142	4.1243e-13	7.11596e-10
ENSG00000167105	TMEM92	27.0574	2.33852	0.321886	7.26506	3.7288e-13	7.11596e-10
ENSG00000086289	EPDR1	123.752	-1.70311	0.236485	-7.20176	5.94404e-13	9.11617e-10
ENSG00000108582	CPD	960.409	1.32756	0.184945	7.17814	7.06687e-13	9.7544e-10
ENSG00000138080	EMILIN1	37.6386	-2.18725	0.312482	-6.99961	2.56684e-12	3.22091e-09
ENSG00000111371	SLC38A1	89.1953	1.8179	0.260257	6.98502	2.84815e-12	3.27608e-09
ENSG00000095637	SORBS1	169.678	2.03798	0.306903	6.64045	3.12723e-11	3.3204e-08
ENSG00000149573	MPZL2	34.5715	2.09614	0.325038	6.44889	1.12671e-10	1.0368e-07
ENSG00000183578	TNFAIP8L3	283.82	1.51427	0.234578	6.45529	1.08012e-10	1.0368e-07
ENSG00000255398	HCAR3	80.4647	1.89979	0.297191	6.39249	1.63207e-10	1.40796e-07
ENSG00000160325	CACFD1	115.895	1.58602	0.253762	6.25	4.10442e-10	3.33255e-07
ENSG00000134369	NAV1	156.549	1.42204	0.228651	6.21927	4.99479e-10	3.83017e-07
ENSG00000099194	SCD	2460.37	-1.53393	0.247695	-6.19283	5.90938e-10	4.29301e-07
ENSG00000167711	SERPINF2	115.245	1.30963	0.212461	6.16407	7.08969e-10	4.89295e-07
ENSG00000149485	FADS1	700.841	-1.24911	0.20438	-6.11171	9.85664e-10	6.47863e-07
ENSG00000152056	AP1S3	203.738	1.429	0.234428	6.09566	1.08986e-09	6.83786e-07
ENSG00000110203	FOLR3	58.4372	1.82938	0.303784	6.02197	1.72309e-09	1.03408e-06
ENSG00000143546	S100A8	522.999	1.77941	0.296796	5.99538	2.03009e-09	1.16756e-06
ENSG00000112531	QKI	675.734	-1.31074	0.223883	-5.85457	4.78253e-09	2.64053e-06
ENSG00000166428	PLD4	39.52	1.76525	0.309382	5.70573	1.15842e-08	6.1499e-06
ENSG00000125457	MIF4GD	357.746	1.12327	0.202054	5.55923	2.70964e-08	1.38523e-05
ENSG00000168913	ENHO	34.0411	1.79115	0.326343	5.48857	4.05207e-08	1.99753e-05
ENSG00000054654	SYNE2	28.6703	1.7513	0.32153	5.44675	5.12984e-08	2.44163e-05
ENSG00000101280	ANGPT4	206.591	1.33426	0.245248	5.44045	5.31451e-08	2.44521e-05
ENSG00000185561	TLCD2	384.126	1.56353	0.290144	5.38882	7.09233e-08	3.15791e-05
ENSG00000185112	FAM43A	176.896	1.32853	0.25044	5.3048	1.12794e-07	4.71788e-05
ENSG00000223572	CKMT1A	16.5327	1.7551	0.330608	5.30872	1.10398e-07	4.71788e-05
ENSG00000249992	TMEM158	367.736	-0.94565	0.17947	-5.26914	1.37066e-07	5.56448e-05
ENSG00000256235	SMIM3	651.007	-1.08882	0.207406	-5.24972	1.52329e-07	6.00742e-05
ENSG00000112394	SLC16A10	300.848	1.1987	0.228852	5.2379	1.62414e-07	6.05891e-05
ENSG00000171236	LRG1	86.3956	1.63579	0.312016	5.24267	1.58273e-07	6.05891e-05
ENSG00000162836	ACP6	75.8415	1.4045	0.269322	5.21494	1.83881e-07	6.67925e-05
ENSG00000125144	MT1G	198.171	1.53097	0.29543	5.18219	2.19295e-07	7.76134e-05
ENSG00000162444	RBP7	116.58	1.53428	0.296403	5.17633	2.26295e-07	7.80888e-05
ENSG00000134590	RTL8C	445.007	-1.01009	0.197898	-5.10407	3.32426e-07	0.000111914
ENSG00000099849	RASSF7	122.189	1.12345	0.220601	5.09265	3.53085e-07	0.000113576
ENSG00000171812	COL8A2	721.177	-1.28912	0.253154	-5.09226	3.53819e-07	0.000113576
ENSG00000186469	GNG2	72.593	1.49213	0.295812	5.04421	4.55409e-07	0.000142864
ENSG00000112137	PHACTR1	247.937	1.2427	0.248004	5.0108	5.42029e-07	0.000166258
ENSG00000154144	TBRG1	815.569	0.957935	0.191851	4.99311	5.94144e-07	0.000178282
ENSG00000182636	NDN	94.6093	-1.38051	0.277191	-4.98035	6.3468e-07	0.000186393
ENSG00000142765	SYTL1	49.3808	1.35311	0.272705	4.96182	6.98362e-07	0.000200823
ENSG00000025434	NR1H3	1850.12	-0.858072	0.173784	-4.93759	7.90928e-07	0.0002228
ENSG00000096384	HSP90AB1	9643.56	-0.977846	0.19911	-4.91108	9.05752e-07	0.000245519
ENSG00000101670	LIPG	25.42	1.62399	0.3307	4.91078	9.07156e-07	0.000245519
ENSG00000145626	UGT3A1	53.2614	1.27186	0.259438	4.90237	9.46894e-07	0.000246603
ENSG00000186480	INSIG1	1369.92	-0.981475	0.200063	-4.90584	9.30284e-07	0.000246603
ENSG00000101443	WFDC2	65.2936	1.57499	0.324289	4.85675	1.19327e-06	0.000305012
ENSG00000105369	CD79A	533.643	1.54675	0.318799	4.85179	1.22355e-06	0.000307067
ENSG00000143367	TUFT1	109.984	1.32274	0.274175	4.82444	1.40396e-06	0.000346052
ENSG00000160161	CILP2	19.8954	-1.50046	0.31203	-4.80869	1.51922e-06	0.000367892
ENSG00000179163	FUCA1	2436.92	1.0037	0.209874	4.78239	1.73222e-06	0.000412239
ENSG00000168301	KCTD6	43.0708	1.38369	0.289544	4.77885	1.76301e-06	0.000412454
ENSG00000160588	MPZL3	146.946	1.10906	0.233066	4.75857	1.94973e-06	0.000448536
ENSG00000174684	B4GAT1	144.359	-1.34145	0.282318	-4.75155	2.01861e-06	0.000456768
ENSG00000250423	KIAA1210	35.8877	-1.43233	0.302335	-4.73757	2.16301e-06	0.000481548
ENSG00000163106	HPGDS	569.917	1.04715	0.222721	4.7016	2.5813e-06	0.000565551
ENSG00000261183	SPINT1-AS1	121.301	1.12652	0.240724	4.6797	2.87292e-06	0.000619607
ENSG00000188559	RALGAPA2	170.86	1.0576	0.227218	4.65455	3.24687e-06	0.000689485
ENSG00000108960	MMD	86.0397	-1.28674	0.279239	-4.60802	4.06516e-06	0.000850173
ENSG00000168081	PNOC	16.4192	1.50778	0.329473	4.57635	4.73162e-06	0.000974784
ENSG00000149269	PAK1	949.036	0.941317	0.206131	4.5666	4.9569e-06	0.00100618
ENSG00000145247	OCIAD2	67.2093	1.2538	0.274866	4.5615	5.079e-06	0.00101602
ENSG00000107317	PTGDS	804.433	-1.08064	0.23736	-4.55273	5.29534e-06	0.00104417
ENSG00000100336	APOL4	46.8623	1.49038	0.3282	4.54109	5.59647e-06	0.001088
ENSG00000125538	IL1B	17.7513	1.49334	0.330933	4.51252	6.40627e-06	0.00122814
ENSG00000128245	YWHAH	657.439	0.725087	0.161202	4.498	6.85964e-06	0.00127951
ENSG00000184831	APOO	173.967	-1.0687	0.237584	-4.49819	6.85336e-06	0.00127951
ENSG00000166145	SPINT1	277.675	1.07282	0.238739	4.4937	6.99971e-06	0.00128823
ENSG00000198736	MSRB1	1254.28	1.21321	0.270348	4.4876	7.20314e-06	0.00130822
ENSG00000102931	ARL2BP	183.198	-0.84563	0.188781	-4.47943	7.48438e-06	0.00132445
ENSG00000224652	LINC00885	10.7409	1.47595	0.329314	4.4819	7.39797e-06	0.00132445
ENSG00000143194	MAEL	9.82813	1.40417	0.315145	4.45563	8.36459e-06	0.00146147
ENSG00000168036	CTNNB1	1747.74	0.958334	0.215383	4.44944	8.60956e-06	0.00148547
ENSG00000158481	CD1C	39.9785	1.44786	0.326023	4.44097	8.95532e-06	0.00152605
ENSG00000136802	LRRC8A	306.311	-0.975327	0.220036	-4.43259	9.31095e-06	0.00156731
ENSG00000132849	PATJ	19.2716	1.45655	0.329121	4.42558	9.61849e-06	0.00157549
ENSG00000154134	ROBO3	59.0776	1.29265	0.292208	4.42371	9.70198e-06	0.00157549
ENSG00000160179	ABCG1	62.1384	1.40091	0.316589	4.42502	9.64342e-06	0.00157549
ENSG00000165795	NDRG2	193.912	1.35108	0.306587	4.40686	1.04882e-05	0.00168336
ENSG00000005486	RHBDD2	224.87	0.827163	0.188697	4.38355	1.16761e-05	0.00185248
ENSG00000115884	SDC1	301.253	0.941302	0.214897	4.38025	1.18546e-05	0.00185942
ENSG00000163485	ADORA1	35.3753	1.28066	0.293167	4.36837	1.2518e-05	0.00194142
ENSG00000149547	EI24	843.602	0.690224	0.158124	4.36509	1.27071e-05	0.00194884
ENSG00000139645	ANKRD52	114.877	0.953492	0.220098	4.33213	1.47676e-05	0.00223997
ENSG00000238164	TNFRSF14-AS1	123.8	1.12376	0.259722	4.32677	1.51312e-05	0.00227018
ENSG00000126262	FFAR2	28.2334	1.32417	0.307	4.31327	1.6086e-05	0.00238748
ENSG00000110756	HPS5	270.276	-0.916851	0.213204	-4.30034	1.70536e-05	0.00250415
ENSG00000172935	MRGPRF	150.806	-0.94106	0.219561	-4.2861	1.81839e-05	0.00264202
ENSG00000164124	TMEM144	285.474	1.0124	0.23656	4.27969	1.87152e-05	0.0026909
ENSG00000146112	PPP1R18	1129.06	-0.714359	0.167093	-4.27521	1.90955e-05	0.00271726
ENSG00000139636	LMBR1L	214.454	1.08484	0.255336	4.2487	2.15018e-05	0.00299788
ENSG00000232453	AC105277.1	113.165	-1.18991	0.27997	-4.25011	2.13664e-05	0.00299788
ENSG00000108950	FAM20A	98.0483	1.1531	0.271776	4.24283	2.20719e-05	0.00301642
ENSG00000188042	ARL4C	104.044	1.23278	0.290477	4.24399	2.19577e-05	0.00301642
ENSG00000162734	PEA15	2194.92	-0.947317	0.223624	-4.2362	2.2733e-05	0.0030763
ENSG00000101251	SEL1L2	67.4828	-1.35409	0.320066	-4.23064	2.33024e-05	0.00312275
ENSG00000059728	MXD1	136.508	1.0606	0.251008	4.22537	2.38545e-05	0.003166
ENSG00000128594	LRRC4	15.4467	1.38173	0.329953	4.18766	2.81845e-05	0.00370505
ENSG00000162373	BEND5	8.61837	1.36072	0.32609	4.17283	3.00839e-05	0.00391743
ENSG00000119866	BCL11A	277.52	-1.02637	0.246464	-4.16438	3.12201e-05	0.0039901
ENSG00000147676	MAL2	6.16993	1.30187	0.31256	4.16518	3.11104e-05	0.0039901
ENSG00000067992	PDK3	299.33	0.913871	0.219683	4.15995	3.18315e-05	0.00399427
ENSG00000198417	MT1F	299.301	0.994414	0.239006	4.16063	3.17377e-05	0.00399427
ENSG00000227260	LINC01985	6.30711	1.33738	0.321667	4.15764	3.21558e-05	0.00399862
ENSG00000237289	CKMT1B	7.52812	1.3468	0.324194	4.15431	3.26268e-05	0.00402096
ENSG00000131401	NAPSB	310.711	1.31602	0.317228	4.14849	3.34675e-05	0.00408807
ENSG00000100985	MMP9	20939.4	-1.17071	0.284415	-4.1162	3.85166e-05	0.00466355
ENSG00000165102	HGSNAT	642.225	0.982304	0.238788	4.11371	3.89349e-05	0.00467321
ENSG00000183048	SLC25A10	27.0987	1.2977	0.31623	4.10366	4.06658e-05	0.00483888
ENSG00000181982	CCDC149	76.6328	1.14787	0.279905	4.10093	4.11494e-05	0.00485458
ENSG00000182782	HCAR2	28.8909	1.29924	0.31765	4.09015	4.31085e-05	0.0050426
ENSG00000006025	OSBPL7	42.9726	1.15781	0.283471	4.08439	4.41929e-05	0.00512601
ENSG00000242498	ARPIN	219.708	0.790013	0.194211	4.06781	4.74574e-05	0.00545879
ENSG00000110077	MS4A6A	48.4881	1.2635	0.311007	4.0626	4.85296e-05	0.00552008
ENSG00000143387	CTSK	1515.78	-0.87403	0.215207	-4.06135	4.87901e-05	0.00552008
ENSG00000050327	ARHGEF5	55.1714	1.31218	0.326087	4.02401	5.72152e-05	0.00639242
ENSG00000112699	GMDS	101.054	0.932479	0.231779	4.02314	5.74266e-05	0.00639242
ENSG00000095303	PTGS1	397.729	0.670913	0.166954	4.01854	5.85587e-05	0.00641496
ENSG00000135723	FHOD1	405.287	-1.11787	0.278176	-4.01859	5.85484e-05	0.00641496
ENSG00000036672	USP2	606.807	-0.808966	0.20217	-4.00142	6.29645e-05	0.0068433
ENSG00000173391	OLR1	36.3786	1.30923	0.327421	3.99861	6.37148e-05	0.00687074
ENSG00000035115	SH3YL1	107.94	1.15544	0.289847	3.98638	6.70895e-05	0.00710069
ENSG00000137491	SLCO2B1	328.952	1.06133	0.266325	3.98509	6.7455e-05	0.00710069
ENSG00000167106	FAM102A	261.032	1.0272	0.257979	3.98172	6.84193e-05	0.00710069
ENSG00000176533	GNG7	61.331	1.02192	0.256192	3.9889	6.63812e-05	0.00710069
ENSG00000196139	AKR1C3	31.0263	1.27448	0.320044	3.9822	6.82805e-05	0.00710069
ENSG00000180398	MCFD2	443.801	-0.681854	0.171931	-3.96585	7.31342e-05	0.00753337
ENSG00000173714	WFIKKN2	378.725	1.27061	0.32099	3.95841	7.54513e-05	0.00771447
ENSG00000186529	CYP4F3	15.3188	1.25971	0.319266	3.94566	7.95806e-05	0.00807684
ENSG00000143457	GOLPH3L	113.432	0.97764	0.248351	3.93652	8.26718e-05	0.00832933
ENSG00000111907	TPD52L1	37.2024	1.16552	0.297187	3.92184	8.7877e-05	0.00872638
ENSG00000162543	UBXN10	5.06432	1.2104	0.308622	3.92194	8.78378e-05	0.00872638
ENSG00000100034	PPM1F	112.028	-0.904426	0.232036	-3.89779	9.7075e-05	0.00957091
ENSG00000132688	NES	34.6265	-1.25015	0.322257	-3.87935	0.000104735	0.0102529
ENSG00000158555	GDPD5	64.8134	1.24019	0.321829	3.85355	0.000116417	0.0113162
ENSG00000101335	MYL9	207.443	-1.18885	0.309569	-3.84032	0.000122872	0.0115632
ENSG00000111012	CYP27B1	174.713	-1.24063	0.32285	-3.84275	0.000121665	0.0115632
ENSG00000137221	TJAP1	68.7926	-1.00221	0.260985	-3.84011	0.000122979	0.0115632
ENSG00000147065	MSN	4404.25	-0.695033	0.180898	-3.84213	0.000121973	0.0115632
ENSG00000275880	AL139385.1	14.6959	1.26519	0.329495	3.83978	0.000123147	0.0115632
ENSG00000115216	NRBP1	1521.33	-0.871442	0.227323	-3.8335	0.000126332	0.0117821
ENSG00000203747	FCGR3A	131.23	-0.952291	0.24954	-3.81618	0.000135531	0.0125553
ENSG00000106078	COBL	19.9545	-1.26133	0.331047	-3.81013	0.000138893	0.0127809
ENSG00000163624	CDS1	247.12	0.861043	0.226203	3.80651	0.00014094	0.0128834
ENSG00000114812	VIPR1	11.2624	1.25694	0.331207	3.79502	0.000147634	0.0133189
ENSG00000157350	ST3GAL2	371.711	-0.713343	0.187943	-3.79553	0.000147326	0.0133189
ENSG00000079385	CEACAM1	10.8921	1.23634	0.326973	3.78118	0.000156089	0.0139902
ENSG00000107560	RAB11FIP2	125.862	-0.753779	0.199793	-3.7728	0.000161423	0.0143749
ENSG00000100934	SEC23A	126.188	-0.986572	0.261756	-3.76905	0.000163869	0.0144993
ENSG00000165410	CFL2	56.9133	-0.969038	0.25723	-3.7672	0.000165087	0.014514
ENSG00000203585	LINC02408	5.66435	-1.17836	0.313053	-3.76408	0.00016716	0.0146032
ENSG00000105289	TJP3	27.8982	1.16078	0.309254	3.7535	0.000174382	0.0150838
ENSG00000181458	TMEM45A	75.8418	1.1256	0.299934	3.75283	0.000174847	0.0150838
ENSG00000137710	RDX	2652.38	-0.729799	0.194969	-3.74315	0.000181725	0.0154837
ENSG00000167895	TMC8	151.116	1.00379	0.268111	3.74393	0.000181166	0.0154837
ENSG00000006555	TTC22	6.91029	1.18609	0.318243	3.72699	0.000193781	0.016229
ENSG00000018280	SLC11A1	508.006	-0.952054	0.25548	-3.72653	0.000194133	0.016229
ENSG00000134287	ARF3	1973.85	0.66251	0.177727	3.72767	0.000193255	0.016229
ENSG00000197405	C5AR1	1162.1	-0.65847	0.176762	-3.72518	0.000195176	0.016229
ENSG00000128595	CALU	1682.27	-0.683265	0.183598	-3.72152	0.000198029	0.0163677
ENSG00000167703	SLC43A2	334.663	0.736123	0.199036	3.69844	0.000216928	0.0178229
ENSG00000188706	ZDHHC9	183.909	-0.921478	0.249966	-3.68642	0.000227432	0.0185754
ENSG00000152484	USP12	393.976	-0.760091	0.207181	-3.66872	0.000243764	0.0197922
ENSG00000102780	DGKH	98.5508	-0.879308	0.239865	-3.66585	0.000246523	0.0198992
ENSG00000114541	FRMD4B	714.09	-0.832054	0.227361	-3.65962	0.000252588	0.0202702
ENSG00000134899	ERCC5	161.928	-0.854422	0.233758	-3.65516	0.000257023	0.0205068
ENSG00000163220	S100A9	4081.39	0.900543	0.247064	3.64499	0.000267406	0.0212127
ENSG00000197506	SLC28A3	433.687	-1.00523	0.276398	-3.63687	0.000275972	0.0217671
ENSG00000117632	STMN1	263.964	1.0442	0.287757	3.62877	0.000284778	0.022334
ENSG00000105131	EPHX3	13.2347	1.19522	0.331184	3.60894	0.000307449	0.0233171
ENSG00000119900	OGFRL1	870.051	0.901527	0.249336	3.61571	0.000299529	0.0233171
ENSG00000143067	ZNF697	229.092	-0.703085	0.194744	-3.61031	0.000305836	0.0233171
ENSG00000159216	RUNX1	139.774	0.916681	0.253873	3.61079	0.000305269	0.0233171
ENSG00000196549	MME	652.619	0.798342	0.221082	3.61107	0.000304936	0.0233171
ENSG00000204397	CARD16	241.034	0.939742	0.25999	3.61454	0.000300884	0.0233171
ENSG00000107130	NCS1	426.487	-0.906519	0.251301	-3.60731	0.000309388	0.023336
ENSG00000126264	HCST	4659.45	-0.682476	0.189344	-3.60442	0.000312853	0.023469
ENSG00000159445	THEM4	223.539	0.889847	0.248489	3.58103	0.00034224	0.0255348
ENSG00000148848	ADAM12	30.3118	1.0314	0.288918	3.56986	0.000357168	0.0263636
ENSG00000260822	AC004656.1	141.777	0.968253	0.271221	3.56998	0.000357015	0.0263636
ENSG00000079308	TNS1	212.683	-0.933683	0.261901	-3.56502	0.000363828	0.0267123
ENSG00000186815	TPCN1	289.521	-0.69488	0.195388	-3.55641	0.000375959	0.027457
ENSG00000166224	SGPL1	246.162	-0.821878	0.231203	-3.55479	0.000378284	0.0274814
ENSG00000104691	UBXN8	60.6275	-0.920954	0.25918	-3.55334	0.000380372	0.0274883
ENSG00000155324	GRAMD2B	23.9846	-1.07438	0.302891	-3.54709	0.00038951	0.0278774
ENSG00000173905	GOLIM4	320.846	-0.829816	0.233955	-3.5469	0.000389795	0.0278774
ENSG00000169247	SH3TC2	4.74577	1.11411	0.314234	3.54549	0.000391886	0.0278825
ENSG00000147509	RGS20	158.063	-0.882008	0.248966	-3.54269	0.000396072	0.0278927
ENSG00000197629	MPEG1	91.9931	1.06547	0.300702	3.54327	0.000395196	0.0278927
ENSG00000100156	SLC16A8	8.5451	-1.15589	0.327829	-3.52588	0.000422076	0.0294238
ENSG00000113657	DPYSL3	416.875	-1.10665	0.313833	-3.52623	0.000421518	0.0294238
ENSG00000165209	STRBP	493.165	0.734293	0.208781	3.51704	0.00043638	0.0302681
ENSG00000115008	IL1A	6.36428	1.14573	0.326144	3.51297	0.00044313	0.0305826
ENSG00000149150	SLC43A1	24.1733	-1.13735	0.323958	-3.5108	0.000446761	0.0306798
ENSG00000178585	CTNNBIP1	231.616	0.742556	0.211594	3.50934	0.000449224	0.0306962
ENSG00000099246	RAB18	915.444	-0.549177	0.156589	-3.50713	0.000452963	0.0307993
ENSG00000133639	BTG1	1278.57	0.772446	0.220672	3.50043	0.000464509	0.0312762
ENSG00000269609	RPARP-AS1	45.2337	1.00293	0.286444	3.50132	0.000462954	0.0312762
ENSG00000151474	FRMD4A	490.973	-0.756391	0.216667	-3.49103	0.000481169	0.0322407
ENSG00000121101	TEX14	84.1674	-0.899096	0.258039	-3.48435	0.000493342	0.0325818
ENSG00000160216	AGPAT3	585.461	-0.729319	0.209302	-3.48453	0.000493001	0.0325818
ENSG00000172243	CLEC7A	166.099	0.889564	0.255194	3.48583	0.000490608	0.0325818
ENSG00000266602	AC008109.1	14.5392	1.14067	0.327867	3.47907	0.000503152	0.0330715
ENSG00000079277	MKNK1	411.264	0.668658	0.192461	3.47424	0.000512299	0.0335131
ENSG00000140848	CPNE2	148.322	-0.767183	0.222034	-3.45526	0.00054977	0.0354601
ENSG00000146192	FGD2	132.292	0.814103	0.235582	3.45571	0.000548854	0.0354601
ENSG00000155380	SLC16A1	327.563	-0.821399	0.237679	-3.45592	0.000548426	0.0354601
ENSG00000172031	EPHX4	16.4656	1.13802	0.32961	3.45264	0.000555137	0.0356398
ENSG00000273669	AC015819.1	17.2161	1.09424	0.317418	3.44731	0.000566206	0.0361822
ENSG00000164674	SYTL3	208.925	-0.795421	0.230894	-3.44495	0.000571156	0.0363303
ENSG00000169508	GPR183	173.493	-0.880885	0.256023	-3.44065	0.000580313	0.0367434
ENSG00000113140	SPARC	1558.31	-0.703037	0.20475	-3.43364	0.000595534	0.0375349
ENSG00000241685	ARPC1A	171.234	-0.749394	0.218588	-3.42835	0.00060727	0.0381007
ENSG00000139178	C1RL	95.5966	0.879825	0.257269	3.41986	0.000626531	0.0391312
ENSG00000157873	TNFRSF14	728.653	-0.57184	0.167297	-3.41811	0.000630587	0.0392072
ENSG00000180758	GPR157	108.826	0.874681	0.256273	3.41308	0.000642324	0.0397579
ENSG00000111897	SERINC1	699.096	-0.702526	0.205962	-3.41095	0.000647358	0.0398906
ENSG00000145832	SLC25A48	31.1475	-1.08243	0.317581	-3.40837	0.000653522	0.0400914
ENSG00000186818	LILRB4	2296.2	-0.64201	0.188457	-3.40666	0.000657618	0.0401642
ENSG00000227039	ITGB2-AS1	29.862	0.993767	0.29197	3.40367	0.00066488	0.0404288
ENSG00000141458	NPC1	447.951	-0.826549	0.242989	-3.4016	0.000669936	0.0405576
ENSG00000012124	CD22	300.138	0.763014	0.224766	3.3947	0.000687042	0.0412315
ENSG00000117592	PRDX6	2356.97	-0.624991	0.184064	-3.39551	0.000685	0.0412315
ENSG00000128567	PODXL	75.5386	1.10535	0.326286	3.38769	0.000704846	0.0421168
ENSG00000198853	RUSC2	16.1459	-1.11596	0.330182	-3.37983	0.000725317	0.0431532
ENSG00000087237	CETP	10.6067	1.11676	0.330855	3.37539	0.000737121	0.0436673
ENSG00000184371	CSF1	504.385	-0.970702	0.28795	-3.37108	0.000748753	0.0441669
ENSG00000079393	DUSP13	687.774	0.941498	0.279534	3.3681	0.000756889	0.0442738
ENSG00000166949	SMAD3	345.554	-0.74605	0.221518	-3.3679	0.000757435	0.0442738
ENSG00000169398	PTK2	42.286	-0.911592	0.270751	-3.3669	0.000760189	0.0442738
ENSG00000165752	STK32C	214.762	-0.815964	0.242851	-3.35994	0.000779594	0.0452132
ENSG00000169418	NPR1	8.87071	-1.06476	0.317378	-3.35487	0.000794018	0.045857
ENSG00000146410	MTFR2	26.9608	0.991999	0.296826	3.34202	0.000831723	0.0478344
ENSG00000069956	MAPK6	566.163	0.658931	0.1977	3.33298	0.000859207	0.0492101
ENSG00000163687	DNASE1L3	36.9276	1.09906	0.330587	3.32456	0.000885576	0.0505108
ENSG00000085831	TTC39A	17.4195	1.09121	0.328951	3.31724	0.000909124	0.0516405
ENSG00000152078	TMEM56	5.28593	0.965569	0.291371	3.31389	0.000920092	0.0520493
ENSG00000135931	ARMC9	179.03	0.911257	0.275143	3.31194	0.000926512	0.0521986
ENSG00000123352	SPATS2	318.731	0.764228	0.230959	3.30893	0.000936517	0.0525477
ENSG00000143217	NECTIN4	138.342	-0.828323	0.250505	-3.30661	0.000944336	0.0527719
ENSG00000105810	CDK6	88.6833	0.788401	0.23895	3.29943	0.000968802	0.0539208
ENSG00000064687	ABCA7	37.0335	0.920057	0.279197	3.29536	0.000982942	0.0544882
ENSG00000172830	SSH3	98.5398	0.794732	0.241279	3.29383	0.000988337	0.0545681
ENSG00000108406	DHX40	247.573	0.624975	0.189884	3.29136	0.000997042	0.0548294
ENSG00000169231	THBS3	148.827	0.883701	0.270239	3.27008	0.00107518	0.0588918
ENSG00000150593	PDCD4	337.561	0.557139	0.170655	3.26471	0.00109575	0.0597811
ENSG00000133816	MICAL2	130.44	-0.675851	0.207731	-3.25349	0.00113997	0.0619487
ENSG00000143850	PLEKHA6	13.8729	1.07618	0.331014	3.25116	0.00114936	0.0622139
ENSG00000137094	DNAJB5	39.4758	-1.02211	0.314546	-3.24947	0.00115621	0.0622393
ENSG00000198612	COPS8	169.656	-0.69554	0.21409	-3.24882	0.00115884	0.0622393
ENSG00000175224	ATG13	586.028	0.633229	0.194992	3.24747	0.00116438	0.0622942
ENSG00000111305	GSG1	25.2976	-1.00777	0.311418	-3.23608	0.00121184	0.0645831
ENSG00000163958	ZDHHC19	62.2278	1.06501	0.329247	3.23469	0.00121774	0.0646478
ENSG00000198125	MB	42.3143	0.920373	0.284713	3.23264	0.00122653	0.0648652
ENSG00000146386	ABRACL	908.628	0.638426	0.19758	3.23123	0.00123261	0.0649378
ENSG00000163235	TGFA	92.6735	0.877465	0.271891	3.22727	0.00124977	0.0655914
ENSG00000162174	ASRGL1	673.006	0.900524	0.279516	3.22173	0.0012742	0.0666205
ENSG00000105612	DNASE2	1293.68	0.733296	0.227833	3.21857	0.0012883	0.066851
ENSG00000186951	PPARA	197.082	-0.671739	0.208638	-3.21964	0.00128351	0.066851
ENSG00000175707	KDF1	12.4765	1.01608	0.315826	3.21723	0.00129437	0.0669145
ENSG00000144043	TEX261	251.105	0.581972	0.181056	3.21432	0.00130752	0.0673423
ENSG00000103257	SLC7A5	83.4427	-0.862701	0.269013	-3.20691	0.00134168	0.0686063
ENSG00000139354	GAS2L3	77.5857	-0.86619	0.270107	-3.20684	0.001342	0.0686063
ENSG00000173334	TRIB1	279.674	-0.825242	0.257552	-3.20417	0.00135452	0.0689904
ENSG00000001561	ENPP4	74.4701	-0.842673	0.263112	-3.20271	0.0013614	0.0690858
ENSG00000273247	AC097376.2	25.8059	0.927549	0.289743	3.20128	0.0013682	0.0691768
ENSG00000012660	ELOVL5	1040.13	-0.685025	0.214184	-3.1983	0.00138238	0.0694863
ENSG00000179456	ZBTB18	101.627	0.785717	0.245699	3.19789	0.00138439	0.0694863
ENSG00000186994	KANK3	39.5059	0.892694	0.279403	3.195	0.0013983	0.06993
ENSG00000245888	AC106739.1	35.3705	-1.03676	0.324617	-3.19378	0.00140422	0.0699729
ENSG00000005187	ACSM3	32.6145	1.03781	0.325624	3.18714	0.00143687	0.0699732
ENSG00000102879	CORO1A	34.8751	1.05558	0.331177	3.18735	0.00143581	0.0699732
ENSG00000117525	F3	56.1112	-0.807991	0.253523	-3.18705	0.00143732	0.0699732
ENSG00000148344	PTGES	277.92	-0.938669	0.29457	-3.18657	0.00143972	0.0699732
ENSG00000155307	SAMSN1	38.2846	0.952427	0.298652	3.18909	0.00142721	0.0699732
ENSG00000160593	JAML	796.915	0.805868	0.252508	3.19145	0.0014156	0.0699732
ENSG00000175463	TBC1D10C	556.767	0.795317	0.249242	3.19095	0.00141807	0.0699732
ENSG00000189377	CXCL17	5.27457	0.989775	0.310782	3.18478	0.00144862	0.070159
ENSG00000110002	VWA5A	562.98	0.788086	0.248238	3.17472	0.00149983	0.0723853
ENSG00000103056	SMPD3	8.35604	1.02022	0.321637	3.17196	0.00151416	0.0724458
ENSG00000108515	ENO3	15.5036	1.04808	0.33031	3.17303	0.00150856	0.0724458
ENSG00000247121	AC009126.1	16.0946	1.01454	0.319899	3.17144	0.00151683	0.0724458
ENSG00000105278	ZFR2	4.87087	0.972284	0.307282	3.16414	0.0015554	0.0737773
ENSG00000120885	CLU	668.182	-0.905069	0.285997	-3.16461	0.00155289	0.0737773
ENSG00000188647	PTAR1	38.2832	-0.869443	0.275116	-3.16028	0.00157617	0.0745062
ENSG00000122254	HS3ST2	937.905	0.871085	0.276253	3.15322	0.00161482	0.0760727
ENSG00000055163	CYFIP2	359.086	0.825438	0.262844	3.14041	0.00168711	0.0783506
ENSG00000079691	CARMIL1	114.225	0.84418	0.268878	3.13964	0.00169155	0.0783506
ENSG00000105755	ETHE1	987.622	0.644311	0.205132	3.14096	0.00168395	0.0783506
ENSG00000137752	CASP1	327.853	0.757263	0.240996	3.14222	0.00167674	0.0783506
ENSG00000176973	FAM89B	1222.84	-0.653052	0.207941	-3.14057	0.00168619	0.0783506
ENSG00000075618	FSCN1	502.803	-0.963409	0.307176	-3.13634	0.00171071	0.078973
ENSG00000228903	RASA4CP	15.3844	1.0317	0.329084	3.13508	0.0017181	0.0790498
ENSG00000163812	ZDHHC3	1385.3	0.496498	0.158431	3.13385	0.00172531	0.079118
ENSG00000258235	AC133480.1	3.19777	0.896416	0.287653	3.11631	0.00183128	0.0836992
ENSG00000196684	HSH2D	10.1357	0.981996	0.315834	3.10921	0.00187587	0.0854541
ENSG00000143799	PARP1	297.581	-0.641246	0.206381	-3.1071	0.00188932	0.0854717
ENSG00000157470	FAM81A	90.0274	-0.849912	0.273538	-3.10711	0.00188927	0.0854717
ENSG00000170275	CRTAP	469.062	-0.957259	0.308173	-3.10624	0.00189483	0.0854717
ENSG00000134531	EMP1	3152.3	-0.892174	0.287328	-3.10507	0.00190233	0.0855306
ENSG00000108819	PPP1R9B	414.917	-0.58835	0.189658	-3.10215	0.00192118	0.0860974
ENSG00000248187	AC078850.1	61.7678	-0.973841	0.314374	-3.09772	0.00195017	0.087114
ENSG00000092068	SLC7A8	1164.85	-0.697727	0.225604	-3.0927	0.00198345	0.0883146
ENSG00000147231	CXorf57	5.30321	-0.98496	0.319026	-3.08739	0.00201919	0.0896171
ENSG00000142961	MOB3C	101.545	0.840002	0.272257	3.08533	0.00203327	0.0899525
ENSG00000005243	COPZ2	20.8653	-0.94514	0.306867	-3.07996	0.00207026	0.0912966
ENSG00000088386	SLC15A1	8.16436	1.00843	0.327997	3.07452	0.00210843	0.0924381
ENSG00000115590	IL1R2	16.7185	-1.00592	0.327197	-3.07436	0.00210954	0.0924381
ENSG00000012779	ALOX5	147.798	0.998236	0.326729	3.05524	0.00224878	0.0978124
ENSG00000105699	LSR	528.39	0.824503	0.26992	3.05462	0.00225345	0.0978124
ENSG00000196663	TECPR2	189.479	0.62531	0.204679	3.05508	0.00225003	0.0978124
ENSG00000139433	GLTP	587.962	0.700785	0.229683	3.0511	0.00228008	0.0979777
ENSG00000139567	ACVRL1	192.416	0.89791	0.294266	3.05136	0.00227808	0.0979777
ENSG00000162695	SLC30A7	212.226	-0.592568	0.194261	-3.05036	0.00228565	0.0979777
ENSG00000197279	ZNF165	7.84126	0.980525	0.321222	3.05249	0.00226953	0.0979777
ENSG00000101974	ATP11C	141.632	-0.71184	0.233464	-3.04903	0.00229582	0.0981089
ENSG00000069974	RAB27A	296.188	0.548925	0.180494	3.04124	0.00235605	0.0987395
ENSG00000075340	ADD2	24.4892	-0.999628	0.328853	-3.03974	0.0023678	0.0987395
ENSG00000101109	STK4	982.984	-0.593504	0.194953	-3.04434	0.00233194	0.0987395
ENSG00000117318	ID3	349.793	0.869547	0.285887	3.04158	0.00235339	0.0987395
ENSG00000120158	RCL1	168.969	0.631857	0.207542	3.04447	0.0023309	0.0987395
ENSG00000139116	KIF21A	132.739	-0.767322	0.252371	-3.04045	0.00236222	0.0987395
ENSG00000163162	RNF149	785.731	0.59469	0.195363	3.04402	0.00233441	0.0987395
ENSG00000248360	LINC00504	231.375	-0.62283	0.204708	-3.04254	0.00234592	0.0987395
ENSG00000151136	BTBD11	6.34303	0.980194	0.322751	3.037	0.00238948	0.0992589
ENSG00000250565	ATP6V1E2	31.6332	0.856116	0.281956	3.03635	0.00239464	0.0992589
ENSG00000099804	CDC34	604.072	0.718987	0.236893	3.03507	0.00240481	0.0993818
ENSG00000111057	KRT18	13.2559	0.993141	0.327638	3.03122	0.00243569	0.100358
ENSG00000133818	RRAS2	14.8933	0.992971	0.327952	3.0278	0.00246344	0.101199
ENSG00000108557	RAI1	43.5112	0.794183	0.262506	3.02539	0.00248315	0.101706
ENSG00000089057	SLC23A2	278.302	-0.650283	0.215327	-3.01998	0.00252787	0.103232
ENSG00000140832	MARVELD3	5.23097	0.847419	0.280906	3.01674	0.00255512	0.104036
ENSG00000204381	LAYN	215.969	0.686431	0.22792	3.01172	0.00259768	0.105458
ENSG00000100979	PLTP	193.911	-0.824538	0.274093	-3.00824	0.00262766	0.106362
ENSG00000133985	TTC9	110.171	0.951421	0.316895	3.00233	0.00267924	0.107193
ENSG00000176834	VSIG10	60.0779	0.780377	0.259811	3.00363	0.00266779	0.107193
ENSG00000240344	PPIL3	143.505	-0.644438	0.214522	-3.00406	0.002664	0.107193
ENSG00000261925		12.3713	0.993806	0.330982	3.0026	0.00267682	0.107193
ENSG00000009950	MLXIPL	253.941	-0.862362	0.287532	-2.99918	0.00270704	0.107992
ENSG00000130590	SAMD10	74.3709	0.825233	0.275236	2.99828	0.00271511	0.108002
ENSG00000067182	TNFRSF1A	485.033	0.479608	0.160132	2.99509	0.00274366	0.108824
ENSG00000146122	DAAM2	4.74213	0.91968	0.307233	2.99343	0.00275864	0.109105
ENSG00000164163	ABCE1	344.146	-0.601219	0.200916	-2.99239	0.00276806	0.109164
ENSG00000177674	AGTRAP	417.881	0.689447	0.230736	2.98803	0.00280782	0.110417
ENSG00000114988	LMAN2L	181.983	0.61265	0.205238	2.98507	0.00283514	0.111174
ENSG00000180871	CXCR2	35.167	0.871463	0.292035	2.98411	0.00284408	0.111209
ENSG00000082438	COBLL1	29.5805	0.984585	0.330396	2.98001	0.00288237	0.112388
ENSG00000226328	NUP50-AS1	55.0481	0.764484	0.256623	2.97902	0.00289177	0.112437
ENSG00000125447	GGA3	203.138	0.659793	0.221938	2.97287	0.00295032	0.114391
ENSG00000130762	ARHGEF16	6.01489	0.87513	0.294593	2.97064	0.00297178	0.1149
ENSG00000006638	TBXA2R	4.6221	-0.889586	0.299978	-2.9655	0.00302187	0.116511
ENSG00000178789	CD300LB	1765.3	0.828159	0.279488	2.96313	0.00304532	0.117088
ENSG00000163221	S100A12	4.23711	0.851122	0.287513	2.96029	0.00307349	0.117192
ENSG00000173156	RHOD	34.1663	0.923943	0.312061	2.96077	0.00306867	0.117192
ENSG00000204161	C10orf128	119.749	0.832183	0.281109	2.96035	0.00307287	0.117192
ENSG00000112237	CCNC	408.402	0.506892	0.171318	2.95879	0.00308853	0.117441
ENSG00000108798	ABI3	148.608	-0.736757	0.2491	-2.95768	0.00309963	0.117539
ENSG00000155100	OTUD6B	39.7623	-0.830342	0.280959	-2.95539	0.00312276	0.118092
ENSG00000099814	CEP170B	60.1418	0.807486	0.273771	2.9495	0.00318291	0.119711
ENSG00000147650	LRP12	179.287	-0.573555	0.194452	-2.9496	0.00318187	0.119711
ENSG00000175489	LRRC25	189.702	0.721276	0.244779	2.94664	0.00321242	0.120492
ENSG00000150907	FOXO1	185.277	0.571076	0.193888	2.94539	0.00322545	0.120653
ENSG00000174292	TNK1	6.63372	0.955828	0.324895	2.94196	0.00326145	0.12167
ENSG00000012983	MAP4K5	180.762	-0.614003	0.209074	-2.93677	0.00331652	0.123391
ENSG00000159423	ALDH4A1	218.564	-0.679959	0.23181	-2.93327	0.00335416	0.124456
ENSG00000224557	HLA-DPB2	3.55355	0.819347	0.279484	2.93164	0.00337175	0.124773
ENSG00000117020	AKT3	49.1077	-0.842161	0.28774	-2.92681	0.00342456	0.126237
ENSG00000176532	PRR15	11.4171	0.961439	0.328545	2.92635	0.00342961	0.126237
ENSG00000198959	TGM2	3248.97	-0.599751	0.205058	-2.92479	0.00344688	0.126535
ENSG00000149218	ENDOD1	306.011	0.719871	0.246216	2.92374	0.0034585	0.126625
ENSG00000089356	FXYD3	10.3277	0.967223	0.330985	2.92226	0.00347504	0.126894
ENSG00000077150	NFKB2	176.229	-0.729536	0.250031	-2.91778	0.00352538	0.128322
ENSG00000162458	FBLIM1	33.7498	0.954114	0.327073	2.91713	0.00353273	0.128322
ENSG00000210140	MT-TC	10.0883	0.963942	0.330608	2.91567	0.00354928	0.128585
ENSG00000147655	RSPO2	5.55654	0.91692	0.315297	2.90811	0.00363616	0.131387
ENSG00000139679	LPAR6	73.8466	0.837758	0.288298	2.90588	0.00366224	0.131984
ENSG00000177106	EPS8L2	75.5268	0.752093	0.259255	2.90098	0.00371997	0.133716
ENSG00000143376	SNX27	994.428	0.612148	0.211122	2.8995	0.00373756	0.133999
ENSG00000198513	ATL1	153.912	0.662661	0.228699	2.89752	0.00376121	0.134497
ENSG00000145936	KCNMB1	8.73861	-0.949842	0.32794	-2.89639	0.00377478	0.134634
ENSG00000227017	AC007036.1	5.68473	0.911642	0.315271	2.89162	0.00383264	0.136345
ENSG00000100027	YPEL1	9.82186	0.949881	0.329794	2.88023	0.00397388	0.139302
ENSG00000131242	RAB11FIP4	875.652	0.596607	0.207153	2.88003	0.00397631	0.139302
ENSG00000136717	BIN1	182.952	-0.666886	0.231367	-2.88238	0.00394685	0.139302
ENSG00000167536	DHRS13	39.2934	0.884902	0.306953	2.88286	0.00394086	0.139302
ENSG00000177732	SOX12	24.1545	0.888051	0.3082	2.88141	0.00395899	0.139302
ENSG00000261777	AC012184.3	4.20133	0.886235	0.307391	2.88309	0.00393794	0.139302
ENSG00000227403	LINC01806	6.79352	0.922048	0.320377	2.87801	0.00400187	0.139843
ENSG00000133247	KMT5C	40.4759	0.757992	0.264127	2.8698	0.00410725	0.142443
ENSG00000181885	CLDN7	25.1435	0.854571	0.297746	2.87013	0.00410299	0.142443
ENSG00000182512	GLRX5	454.926	-0.623297	0.21711	-2.87088	0.00409331	0.142443
ENSG00000085449	WDFY1	200.063	-0.603834	0.210537	-2.86807	0.00412989	0.142869
ENSG00000149639	SOGA1	141.357	0.632268	0.220668	2.86525	0.00416678	0.143785
ENSG00000118418	HMGN3	526.643	0.562675	0.196766	2.85962	0.00424153	0.146
ENSG00000270673	YTHDF3-AS1	26.1161	0.915738	0.320407	2.85804	0.0042626	0.14636
ENSG00000138207	RBP4	59.1656	0.86746	0.304142	2.85216	0.00434233	0.148728
ENSG00000120896	SORBS3	123.213	-0.669998	0.234983	-2.85126	0.00435469	0.148782
ENSG00000163697	APBB2	64.566	-0.770154	0.270263	-2.84965	0.0043768	0.149168
ENSG00000064225	ST3GAL6	495.888	0.543092	0.190943	2.84427	0.00445137	0.151212
ENSG00000186188	FFAR4	77.8898	0.885325	0.311324	2.84374	0.0044587	0.151212
ENSG00000166963	MAP1A	14.9307	-0.936177	0.330994	-2.82838	0.00467836	0.158273
ENSG00000183723	CMTM4	37.9372	0.889477	0.314715	2.82629	0.00470904	0.158922
ENSG00000127511	SIN3B	186.087	0.627188	0.222178	2.82291	0.00475901	0.160216
ENSG00000101265	RASSF2	560.481	0.592574	0.210029	2.8214	0.0047815	0.160478
ENSG00000159110	IFNAR2	474.184	0.506958	0.179766	2.8201	0.00480093	0.160478
ENSG00000184221	OLIG1	25.4308	0.913744	0.324082	2.81948	0.00481016	0.160478
ENSG00000186918	ZNF395	170.989	-0.680854	0.2415	-2.81927	0.00481329	0.160478
ENSG00000165434	PGM2L1	152.343	-0.792864	0.281376	-2.81781	0.00483524	0.160508
ENSG00000196396	PTPN1	4513.31	-0.513994	0.182419	-2.81766	0.00483744	0.160508
ENSG00000189159	JPT1	739.536	0.699439	0.248352	2.81632	0.0048577	0.160793
ENSG00000105287	PRKD2	89.6732	0.705578	0.250692	2.81452	0.00488503	0.161311
ENSG00000115718	PROC	37.5517	0.900128	0.320321	2.81008	0.00495291	0.163162
ENSG00000148950	IMMP1L	70.9917	0.655259	0.233253	2.80922	0.0049661	0.163207
ENSG00000123342	MMP19	315.443	-0.639399	0.228029	-2.80402	0.00504694	0.16547
ENSG00000127947	PTPN12	704.917	-0.675505	0.241042	-2.80244	0.00507183	0.165892
ENSG00000172345	STARD5	45.51	0.71678	0.256052	2.79935	0.0051205	0.167088
ENSG00000154447	SH3RF1	79.0741	0.723361	0.258486	2.79846	0.00513476	0.167158
ENSG00000119185	ITGB1BP1	1062.61	-0.461432	0.165042	-2.79584	0.00517646	0.168119
ENSG00000117298	ECE1	301.893	-0.644286	0.230713	-2.79258	0.00522889	0.169423
ENSG00000260025	AC009414.2	5.88383	0.860617	0.308646	2.78837	0.00529745	0.171243
ENSG00000082146	STRADB	102.65	-0.695562	0.24957	-2.78704	0.00531918	0.171544
ENSG00000159618	ADGRG5	5.39595	0.755635	0.271282	2.78542	0.00534582	0.172001
ENSG00000167642	SPINT2	110.857	0.838604	0.301172	2.78447	0.00536153	0.172105
ENSG00000143771	CNIH4	830.972	-0.635889	0.228732	-2.78006	0.00543496	0.174058
ENSG00000160813	PPP1R35	83.0234	0.668136	0.240398	2.77929	0.0054477	0.174062
ENSG00000171051	FPR1	96.0735	0.821858	0.295975	2.77678	0.00549002	0.175009
ENSG00000115902	SLC1A4	1380.94	-0.536017	0.193247	-2.77374	0.0055416	0.175036
ENSG00000146416	AIG1	66.0072	0.746033	0.268851	2.77489	0.00552201	0.175036
ENSG00000151233	GXYLT1	217.435	-0.55939	0.201635	-2.77426	0.00553267	0.175036
ENSG00000162994	CLHC1	3.58834	0.808002	0.291252	2.77423	0.00553319	0.175036
ENSG00000153132	CLGN	25.3274	0.879679	0.317254	2.77279	0.00555784	0.175148
ENSG00000101307	SIRPB1	2205.05	0.734158	0.265073	2.76964	0.00561178	0.176101
ENSG00000174989	FBXW8	52.2272	-0.721199	0.260404	-2.76954	0.00561361	0.176101
ENSG00000233276	GPX1	5166.07	0.564089	0.203857	2.76708	0.00565606	0.177031
ENSG00000179743	AL450998.2	28.0889	0.809665	0.293095	2.76246	0.0057367	0.179149
ENSG00000171621	SPSB1	618.228	-0.525775	0.190855	-2.75484	0.00587204	0.182961
ENSG00000010810	FYN	143.034	-0.707277	0.256856	-2.75359	0.0058945	0.183247
ENSG00000015532	XYLT2	108.414	0.655025	0.237962	2.75265	0.00591156	0.183365
ENSG00000155438	NIFK	289.033	-0.506907	0.184312	-2.75026	0.00595473	0.184289
ENSG00000132376	INPP5K	188.123	0.583464	0.212573	2.74477	0.00605525	0.186975
ENSG00000200795	RNU4-1	3.31401	-0.793832	0.289292	-2.74405	0.0060686	0.186975
ENSG00000104907	TRMT1	127.978	-0.722686	0.263872	-2.73878	0.00616681	0.189157
ENSG00000119411	BSPRY	6.22005	0.860961	0.314304	2.73926	0.00615778	0.189157
ENSG00000110492	MDK	107.306	-0.8579	0.313833	-2.73362	0.00626416	0.191293
ENSG00000111077	TNS2	23.0868	-0.905218	0.331133	-2.7337	0.00626274	0.191293
ENSG00000066056	TIE1	307.047	-0.707659	0.25905	-2.73174	0.0063	0.19154
ENSG00000117480	FAAH	6.11677	0.882293	0.322966	2.73185	0.00629803	0.19154
ENSG00000167083	GNGT2	64.6879	-0.796475	0.292198	-2.72581	0.00641445	0.19459
ENSG00000184216	IRAK1	1219.52	0.451755	0.16579	2.72486	0.00643279	0.194719
ENSG00000130584	ZBTB46	100.874	0.64973	0.238578	2.72334	0.00646248	0.195189
ENSG00000164929	BAALC	15.4752	-0.900972	0.330933	-2.72252	0.00647859	0.195249
ENSG00000120727	PAIP2	325.538	-0.586441	0.215752	-2.71813	0.00656527	0.196573
ENSG00000132718	SYT11	48.2175	-0.812244	0.298723	-2.71905	0.00654696	0.196573
ENSG00000253352	TUG1	430.598	0.606779	0.22318	2.71878	0.00655226	0.196573
ENSG00000153250	RBMS1	1201.34	-0.507814	0.186943	-2.71641	0.00659941	0.197168
ENSG00000188039	NWD1	8.06905	-0.856145	0.315471	-2.71386	0.00665041	0.198263
ENSG00000100365	NCF4	570.742	0.650789	0.24018	2.70959	0.00673669	0.199971
ENSG00000142530	FAM71E1	2.60926	0.735644	0.271442	2.71013	0.00672567	0.199971
ENSG00000137414	FAM8A1	91.3071	-0.603681	0.222923	-2.70803	0.00676843	0.200482
ENSG00000073712	FERMT2	8.50618	-0.850219	0.314546	-2.703	0.00687161	0.203103
ENSG00000107438	PDLIM1	21.2357	0.818419	0.302967	2.70134	0.00690604	0.20325
ENSG00000154429	CCSAP	216.708	-0.589596	0.218234	-2.70166	0.00689937	0.20325
ENSG00000163104	SMARCAD1	116.583	-0.568806	0.210711	-2.69946	0.00694516	0.203966
ENSG00000185065	AC000068.1	3.24517	0.767228	0.284378	2.69792	0.00697744	0.204479
ENSG00000150782	IL18	60.8912	-0.890909	0.330679	-2.69418	0.00705623	0.20635
ENSG00000138640	FAM13A	364.553	0.690174	0.256246	2.69341	0.0070726	0.206391
ENSG00000188191	PRKAR1B	167.988	0.50848	0.188857	2.69241	0.00709387	0.206575
ENSG00000116544	DLGAP3	9.8212	0.890482	0.33098	2.69044	0.00713575	0.207049
ENSG00000146828	SLC12A9	196.827	0.617696	0.229691	2.68924	0.0071614	0.207049
ENSG00000184986	TMEM121	4.04016	0.787939	0.293041	2.68884	0.00717015	0.207049
ENSG00000266835	GAPLINC	410.662	-0.693651	0.25788	-2.68982	0.00714898	0.207049
ENSG00000155660	PDIA4	238.05	-0.591532	0.220219	-2.6861	0.00722904	0.208201
ENSG00000161671	EMC10	868.504	0.544796	0.202905	2.68498	0.00725344	0.208201
ENSG00000233493	TMEM238	71.0638	0.725881	0.270358	2.68489	0.00725527	0.208201
ENSG00000118058	KMT2A	299.293	0.501678	0.187125	2.68098	0.00734075	0.209201
ENSG00000168439	STIP1	3315.46	-0.624387	0.232871	-2.68126	0.00733462	0.209201
ENSG00000174370	C11orf45	424.692	-0.614707	0.229208	-2.68187	0.00732119	0.209201
ENSG00000185499	MUC1	15.3479	0.864519	0.322519	2.68052	0.00735074	0.209201
ENSG00000175898		328.927	-0.590289	0.22032	-2.67923	0.0073791	0.209236
ENSG00000185201	IFITM2	722.652	-0.692555	0.258504	-2.67909	0.00738231	0.209236
ENSG00000117595	IRF6	4.60962	0.788489	0.294612	2.67636	0.00744256	0.210081
ENSG00000182400	TRAPPC6B	85.0569	-0.647474	0.241921	-2.67639	0.00744202	0.210081
ENSG00000124116	WFDC3	6.59915	0.868134	0.324723	2.67346	0.00750739	0.210583
ENSG00000133134	BEX2	62.2877	0.855624	0.319954	2.67421	0.00749057	0.210583
ENSG00000151746	BICD1	29.6866	-0.825662	0.308909	-2.67283	0.00752136	0.210583
ENSG00000154016	GRAP	107.703	0.723481	0.270544	2.67417	0.00749149	0.210583
ENSG00000163866	SMIM12	423.847	0.459299	0.172029	2.66989	0.00758758	0.212007
ENSG00000176171	BNIP3	77.2754	0.757776	0.28394	2.66879	0.00761258	0.212276
ENSG00000131355	ADGRE3	107.288	0.763238	0.286071	2.668	0.00763049	0.212346
ENSG00000174004	NRROS	330.237	-0.674795	0.253494	-2.66198	0.00776821	0.215744
ENSG00000175634	RPS6KB2	468.17	0.702829	0.264172	2.66049	0.00780267	0.216266
ENSG00000114423	CBLB	156.763	0.591819	0.222718	2.65725	0.00787803	0.216709
ENSG00000141384	TAF4B	4.08716	-0.808269	0.304268	-2.65643	0.00789718	0.216709
ENSG00000145113	MUC4	5.68218	0.787744	0.296511	2.65671	0.00789063	0.216709
ENSG00000165813	CCDC186	484.035	0.544517	0.204904	2.65743	0.00787401	0.216709
ENSG00000262902	MTCO1P40	33.587	0.831838	0.312889	2.65857	0.00784726	0.216709
ENSG00000143554	SLC27A3	749.179	-0.600259	0.226131	-2.65447	0.00794321	0.21754
ENSG00000116747	TROVE2	273.604	-0.586508	0.221149	-2.6521	0.00799933	0.218643
ENSG00000168172	HOOK3	745.045	-0.45096	0.170464	-2.64549	0.00815735	0.222522
ENSG00000164695	CHMP4C	135.848	0.774343	0.292876	2.64393	0.00819507	0.22311
ENSG00000060656	PTPRU	15.3392	0.873708	0.330661	2.64231	0.00823429	0.223736
ENSG00000132965	ALOX5AP	450.871	0.799905	0.303273	2.63757	0.00835017	0.225616
ENSG00000152767	FARP1	176.111	-0.627177	0.237794	-2.63748	0.00835252	0.225616
ENSG00000163513	TGFBR2	408.533	0.602128	0.228262	2.63788	0.00834261	0.225616
ENSG00000152223	EPG5	200.962	0.560438	0.212601	2.6361	0.00838651	0.226092
ENSG00000174567	GOLT1A	8.1032	0.855258	0.325008	2.6315	0.00850093	0.22873
ENSG00000171724	VAT1L	8.74543	-0.810125	0.307952	-2.63069	0.00852123	0.22883
ENSG00000013588	GPRC5A	5.87643	0.795146	0.302578	2.6279	0.00859132	0.229373
ENSG00000067113	PLPP1	11.9936	-0.860693	0.327458	-2.62841	0.00857845	0.229373
ENSG00000069020	MAST4	51.1056	0.700499	0.266443	2.62907	0.00856176	0.229373
ENSG00000089101	CFAP61	12.3758	-0.86937	0.331238	-2.62461	0.00867482	0.231051
ENSG00000170390	DCLK2	17.8428	-0.840282	0.320216	-2.62411	0.00868763	0.231051
ENSG00000161981	SNRNP25	307.42	0.675326	0.257424	2.6234	0.00870579	0.231089
ENSG00000052802	MSMO1	749.985	-0.663277	0.253049	-2.62114	0.00876351	0.231305
ENSG00000087338	GMCL1	177.003	0.580911	0.221792	2.61917	0.00881451	0.231305
ENSG00000140323	DISP2	19.5796	0.814848	0.311035	2.6198	0.00879824	0.231305
ENSG00000148308	GTF3C5	207.115	0.582298	0.222179	2.62085	0.00877111	0.231305
ENSG00000174939	ASPHD1	183.418	-0.649165	0.247761	-2.62012	0.00878982	0.231305
ENSG00000197361	FBXL22	4.01756	0.815351	0.310959	2.62205	0.0087403	0.231305
ENSG00000145868	FBXO38	145.151	-0.662296	0.253066	-2.61708	0.00886848	0.23184
ENSG00000158769	F11R	1578.96	0.511193	0.195283	2.6177	0.00885234	0.23184
ENSG00000235706	DICER1-AS1	4.90805	0.825761	0.315651	2.61606	0.00889508	0.232096
ENSG00000110422	HIPK3	425.093	-0.630814	0.241223	-2.61506	0.00892105	0.232334
ENSG00000020577	SAMD4A	94.5555	-0.612447	0.234479	-2.61195	0.00900278	0.234022
ENSG00000058668	ATP2B4	515.264	0.78146	0.299434	2.60979	0.00905977	0.234173
ENSG00000139436	GIT2	380.643	-0.554075	0.212262	-2.61034	0.00904518	0.234173
ENSG00000148291	SURF2	70.4502	0.735087	0.281733	2.60916	0.00907646	0.234173
ENSG00000239282	CASTOR1	9.44425	0.86405	0.331039	2.61012	0.00905117	0.234173
ENSG00000132677	RHBG	7.91945	0.79854	0.306142	2.6084	0.00909678	0.234259
ENSG00000143369	ECM1	107.913	-0.593355	0.227574	-2.60731	0.00912571	0.234566
ENSG00000102003	SYP	10.105	-0.861496	0.330618	-2.60572	0.00916826	0.234786
ENSG00000118200	CAMSAP2	204.55	-0.607412	0.233072	-2.60611	0.00915768	0.234786
ENSG00000187116	LILRA5	444.343	0.680745	0.261583	2.6024	0.00925728	0.236626
ENSG00000173272	MZT2A	405.322	0.686512	0.264013	2.6003	0.00931424	0.237642
ENSG00000125910	S1PR4	84.947	0.671917	0.258906	2.59521	0.0094532	0.240743
ENSG00000189077	TMEM120A	430.87	0.601791	0.232576	2.5875	0.00966755	0.245748
ENSG00000035403	VCL	607.488	0.540436	0.209047	2.58524	0.00973121	0.246431
ENSG00000170264	FAM161A	15.8893	-0.852393	0.329791	-2.58464	0.00974798	0.246431
ENSG00000204128	C2orf72	6.47792	0.77793	0.300855	2.58573	0.00971729	0.246431
ENSG00000258512	LINC00239	24.6734	0.836668	0.323819	2.58376	0.00977309	0.246614
ENSG00000080546	SESN1	128.328	-0.55128	0.213607	-2.58082	0.00985662	0.247816
ENSG00000139437	TCHP	335.563	0.569391	0.220583	2.5813	0.00984292	0.247816
ENSG00000134061	CD180	45.7578	0.714657	0.277281	2.57738	0.00995538	0.248511
ENSG00000159714	ZDHHC1	20.2094	-0.820934	0.318482	-2.57765	0.00994752	0.248511
ENSG00000181274	FRAT2	213.992	0.535604	0.207669	2.57912	0.00990512	0.248511
ENSG00000256360		3.0804	0.748954	0.290592	2.57734	0.0099563	0.248511
ENSG00000126351	THRA	735.525	-0.482573	0.187465	-2.57421	0.010047	0.249872
ENSG00000168386	FILIP1L	13.365	-0.843341	0.327548	-2.57471	0.0100325	0.249872
ENSG00000146281	PM20D2	20.179	0.832435	0.323681	2.57178	0.0101177	0.251177
ENSG00000162643	WDR63	17.0054	-0.836207	0.325572	-2.56843	0.0102161	0.252926
ENSG00000164323	CFAP97	391.297	-0.511607	0.199214	-2.56813	0.0102248	0.252926
ENSG00000184454	NCMAP	4.4084	0.769733	0.299866	2.56692	0.0102606	0.253357
ENSG00000144036	EXOC6B	62.2908	-0.703266	0.274342	-2.56346	0.0103634	0.25499
ENSG00000160299	PCNT	64.7464	0.666782	0.260111	2.56345	0.0103637	0.25499
ENSG00000136286	MYO1G	16.7533	0.839394	0.328026	2.55893	0.0104996	0.257875
ENSG00000089123	TASP1	30.1234	-0.728086	0.284697	-2.5574	0.0105457	0.258548
ENSG00000128045	RASL11B	89.4218	-0.766361	0.299921	-2.55521	0.0106123	0.259706
ENSG00000170185	USP38	104.293	0.586385	0.229539	2.55461	0.0106306	0.259706
ENSG00000179292	TMEM151A	16.7279	-0.840887	0.329831	-2.54945	0.0107893	0.263118
ENSG00000092445	TYRO3	6.20251	-0.790602	0.310343	-2.54751	0.0108494	0.264118
ENSG00000090659	CD209	59.5651	-0.701172	0.275763	-2.54266	0.0110012	0.267172
ENSG00000124702	KLHDC3	364.404	0.57874	0.227647	2.54227	0.0110136	0.267172
ENSG00000136869	TLR4	186.924	0.46403	0.182713	2.53967	0.0110957	0.26869
ENSG00000175857	GAPT	3.96443	0.776109	0.305818	2.53782	0.0111546	0.269174
ENSG00000250608	AC010210.1	10.4933	0.840712	0.331217	2.53825	0.0111409	0.269174
ENSG00000107175	CREB3	491.137	0.574767	0.226909	2.53302	0.0113083	0.270127
ENSG00000138623	SEMA7A	263.293	-0.564184	0.222696	-2.53343	0.0112953	0.270127
ENSG00000144554	FANCD2	52.1104	0.653269	0.257613	2.53585	0.0112174	0.270127
ENSG00000154229	PRKCA	107.772	0.544522	0.214951	2.53323	0.0113016	0.270127
ENSG00000255833	TIFAB	23.3735	-0.838728	0.33113	-2.53292	0.0113115	0.270127
ENSG00000278376	AP004609.3	30.0384	0.822114	0.324276	2.53523	0.0112373	0.270127
ENSG00000107731	UNC5B	18.3049	-0.834983	0.330277	-2.52813	0.0114672	0.272247
ENSG00000134371	CDC73	609.274	-0.443427	0.175317	-2.52929	0.0114294	0.272247
ENSG00000175183	CSRP2	45.0323	-0.81215	0.321243	-2.52815	0.0114665	0.272247
ENSG00000196498	NCOR2	832.523	-0.427829	0.169268	-2.52752	0.0114871	0.272247
ENSG00000198885	ITPRIPL1	59.3154	0.822765	0.325569	2.52716	0.011499	0.272247
ENSG00000106605	BLVRA	832.597	0.533906	0.211738	2.52154	0.0116841	0.274745
ENSG00000125686	MED1	445.862	-0.449656	0.178317	-2.52166	0.0116802	0.274745
ENSG00000138663	COPS4	117.878	0.5951	0.235988	2.52173	0.0116778	0.274745
ENSG00000173065	FAM222B	325.374	0.588771	0.233343	2.5232	0.0116292	0.274745
ENSG00000243742	RPLP0P2	55.8594	-0.716415	0.284495	-2.5182	0.0117957	0.276898
ENSG00000040933	INPP4A	67.9578	-0.726631	0.289207	-2.5125	0.011988	0.280671
ENSG00000185483	ROR1	22.1227	0.804033	0.320048	2.51223	0.0119971	0.280671
ENSG00000182240	BACE2	22.2491	-0.787309	0.313639	-2.51024	0.012065	0.281783
ENSG00000245248	USP2-AS1	68.5169	-0.738678	0.294402	-2.50908	0.0121045	0.282227
ENSG00000164949	GEM	15.0478	-0.826863	0.329852	-2.50677	0.0121841	0.283108
ENSG00000166974	MAPRE2	567.061	-0.475073	0.18956	-2.5062	0.0122038	0.283108
ENSG00000174791	RIN1	44.1995	-0.673788	0.268838	-2.5063	0.0122002	0.283108
ENSG00000112679	DUSP22	444.146	0.608929	0.24308	2.50506	0.0122432	0.283545
ENSG00000014123	UFL1	309.861	-0.420335	0.167852	-2.50421	0.0122727	0.283751
ENSG00000164611	PTTG1	138.806	-0.581894	0.232446	-2.50335	0.0123022	0.283778
ENSG00000177191	B3GNT8	104.653	0.666938	0.266457	2.50299	0.0123149	0.283778
ENSG00000010361	FUZ	81.7805	-0.575997	0.230674	-2.49702	0.0125242	0.287641
ENSG00000145020	AMT	12.0994	0.82054	0.328562	2.49737	0.012512	0.287641
ENSG00000072134	EPN2	134.502	-0.664153	0.266345	-2.49358	0.0126461	0.289957
ENSG00000062282	DGAT2	162.027	0.728602	0.292537	2.49063	0.0127516	0.290766
ENSG00000100321	SYNGR1	520.111	-0.724361	0.290785	-2.49105	0.0127366	0.290766
ENSG00000120457	KCNJ5	389.937	-0.553559	0.222267	-2.49052	0.0127557	0.290766
ENSG00000151693	ASAP2	24.9144	-0.770955	0.309591	-2.49024	0.0127656	0.290766
ENSG00000066557	LRRC40	34.4405	-0.74665	0.300098	-2.48802	0.0128456	0.291625
ENSG00000100503	NIN	432.975	-0.460226	0.184947	-2.48842	0.0128313	0.291625
ENSG00000167173	C15orf39	88.0384	0.617136	0.248206	2.48639	0.0129047	0.292486
ENSG00000172985	SH3RF3	291.71	-0.522056	0.210163	-2.48406	0.0129895	0.293925
ENSG00000112685	EXOC2	87.9325	-0.66297	0.266954	-2.48346	0.0130113	0.293936
ENSG00000152348	ATG10	86.2241	0.638363	0.257178	2.48218	0.013058	0.294156
ENSG00000155903	RASA2	93.9431	-0.629861	0.253831	-2.48141	0.0130862	0.294156
ENSG00000168938	PPIC	317.649	0.567328	0.228587	2.48189	0.0130686	0.294156
ENSG00000172716	SLFN11	141.381	0.596508	0.240606	2.47919	0.013168	0.294156
ENSG00000221821	C6orf226	90.4709	0.566805	0.228602	2.47944	0.0131588	0.294156
ENSG00000231074	HCG18	60.6751	0.6962	0.280824	2.47913	0.0131702	0.294156
ENSG00000253315	LINC01932	3.37427	0.689466	0.277999	2.4801	0.0131346	0.294156
ENSG00000047634	SCML1	24.0609	-0.789121	0.318774	-2.47548	0.0133056	0.296305
ENSG00000149781	FERMT3	1198.89	-0.625609	0.252732	-2.47538	0.0133093	0.296305
ENSG00000162813	BPNT1	114.172	0.5587	0.225777	2.47456	0.0133401	0.29651
ENSG00000076826	CAMSAP3	2.34998	0.642469	0.259736	2.47354	0.013378	0.296631
ENSG00000122783	C7orf49	53.5042	0.694457	0.280785	2.47327	0.0133885	0.296631
ENSG00000138621	PPCDC	60.2801	0.619214	0.25063	2.47063	0.0134874	0.297899
ENSG00000173230	GOLGB1	574.472	0.482435	0.195271	2.47059	0.0134889	0.297899
ENSG00000117594	HSD11B1	30.0447	-0.764362	0.310185	-2.46421	0.0137315	0.302774
ENSG00000131873	CHSY1	70.8445	-0.597177	0.242593	-2.46163	0.0138305	0.30447
ENSG00000019144	PHLDB1	24.8993	-0.722837	0.293711	-2.46105	0.0138532	0.304484
ENSG00000109321	AREG	10.0222	0.80839	0.329208	2.45556	0.0140664	0.308018
ENSG00000175054	ATR	58.8042	-0.594972	0.242332	-2.45519	0.0140809	0.308018
ENSG00000204472	AIF1	832.387	0.641241	0.261166	2.4553	0.0140767	0.308018
ENSG00000140285	FGF7	2.39433	0.634754	0.258597	2.45461	0.0141037	0.308027
ENSG00000144815	NXPE3	82.8188	-0.562837	0.229448	-2.453	0.0141671	0.308435
ENSG00000189334	S100A14	38.7497	0.665212	0.271171	2.45311	0.0141628	0.308435
ENSG00000100228	RAB36	35.1829	-0.802588	0.327291	-2.45221	0.014198	0.308622
ENSG00000003436	TFPI	157.407	-0.611945	0.249696	-2.45077	0.0142553	0.30938
ENSG00000233397	AC008063.2	2.83287	0.671418	0.274071	2.4498	0.0142937	0.309727
ENSG00000115414	FN1	1169.41	-0.681884	0.278497	-2.44845	0.0143474	0.310157
ENSG00000135525	MAP7	311.185	0.605744	0.247541	2.44704	0.0144034	0.310157
ENSG00000169413	RNASE6	1634.37	0.612124	0.250133	2.44719	0.0143974	0.310157
ENSG00000188428	BLOC1S5	251.214	0.477715	0.195219	2.44707	0.0144024	0.310157
ENSG00000168675	LDLRAD4	134.841	-0.510474	0.208724	-2.44569	0.0144577	0.310841
ENSG00000173933	RBM4	12.7552	0.808408	0.331166	2.44109	0.0146429	0.31356
ENSG00000182158	CREB3L2	519.191	0.490247	0.20085	2.44086	0.0146523	0.31356
ENSG00000188906	LRRK2	44.1153	0.71201	0.29159	2.44182	0.0146135	0.31356
ENSG00000135469	COQ10A	10.8116	0.806421	0.330698	2.43854	0.0147466	0.314117
ENSG00000164440	TXLNB	35.661	-0.749631	0.307397	-2.43864	0.0147425	0.314117
ENSG00000175220	ARHGAP1	382.803	0.496905	0.203764	2.43863	0.0147429	0.314117
ENSG00000151611	MMAA	48.9443	-0.607263	0.249231	-2.43655	0.0148282	0.31492
ENSG00000172548	NIPAL4	8.9897	-0.745626	0.306023	-2.43651	0.01483	0.31492
ENSG00000128833	MYO5C	3.5859	0.684462	0.281048	2.43539	0.0148756	0.315404
ENSG00000065413	ANKRD44	100.165	-0.556414	0.22875	-2.43241	0.0149988	0.316512
ENSG00000107745	MICU1	391.011	0.572584	0.235352	2.43288	0.0149793	0.316512
ENSG00000167721	TSR1	205.743	-0.492827	0.202651	-2.43191	0.0150196	0.316512
ENSG00000261416	AC012645.3	3.36443	0.696964	0.286555	2.43222	0.0150065	0.316512
ENSG00000100320	RBFOX2	13.3762	-0.799666	0.329834	-2.42445	0.0153318	0.320708
ENSG00000113645	WWC1	2.39988	-0.628928	0.259358	-2.42494	0.015311	0.320708
ENSG00000144711	IQSEC1	779.898	-0.570687	0.235347	-2.42487	0.0153137	0.320708
ENSG00000167992	VWCE	36.3783	-0.764429	0.315154	-2.42558	0.015284	0.320708
ENSG00000198682	PAPSS2	62.4405	0.71944	0.296753	2.42437	0.0153349	0.320708
ENSG00000137648	TMPRSS4	9.81223	0.714853	0.294978	2.42341	0.0153755	0.321072
ENSG00000170956	CEACAM3	157.874	0.733923	0.303042	2.42186	0.0154415	0.321962
ENSG00000142227	EMP3	199.167	-0.60665	0.250566	-2.42112	0.0154726	0.322124
ENSG00000171914	TLN2	130.085	-0.740519	0.306001	-2.41999	0.0155211	0.322162
ENSG00000182054	IDH2	924.252	0.386031	0.15951	2.42011	0.0155158	0.322162
ENSG00000157036	EXOG	41.486	-0.71959	0.297528	-2.41856	0.0155822	0.322459
ENSG00000263823	AC009831.1	77.2001	0.62894	0.260011	2.4189	0.0155675	0.322459
ENSG00000121236	TRIM6	7.14347	-0.755576	0.312552	-2.41744	0.0156299	0.322481
ENSG00000135821	GLUL	1299.19	-0.489466	0.202446	-2.41776	0.0156164	0.322481
ENSG00000170464	DNAJC18	26.2635	-0.722836	0.29916	-2.41622	0.0156827	0.323086
ENSG00000155366	RHOC	1529.8	-0.51784	0.214384	-2.41548	0.0157145	0.323259
ENSG00000176715	ACSF3	68.922	-0.612132	0.25368	-2.41301	0.0158216	0.324978
ENSG00000269800	PLEKHA3P1	3.46536	0.743927	0.308498	2.41145	0.0158892	0.325881
ENSG00000261218	AC099524.1	14.6247	0.79721	0.330935	2.40897	0.0159978	0.327623
ENSG00000118257	NRP2	1903.83	-0.530358	0.220282	-2.40764	0.0160561	0.328051
ENSG00000273341	AC004921.1	63.5348	-0.613811	0.254968	-2.40741	0.0160663	0.328051
ENSG00000267364	AC022706.1	14.2745	0.7823	0.325144	2.40601	0.0161277	0.328819
ENSG00000138587	MNS1	11.1658	-0.796529	0.331223	-2.40481	0.0161807	0.329346
ENSG00000162928	PEX13	71.6166	0.653402	0.271775	2.4042	0.0162078	0.329346
ENSG00000178397	FAM220A	143.94	0.643735	0.267797	2.40381	0.0162251	0.329346
ENSG00000164512	ANKRD55	9.41019	0.794673	0.330738	2.40273	0.0162732	0.329838
ENSG00000228801	AC064807.1	10.5023	0.788419	0.328287	2.40162	0.0163227	0.330356
ENSG00000135940	COX5B	7733.53	0.421181	0.175445	2.40065	0.0163661	0.330748
ENSG00000182957	SPATA13	356.688	-0.659936	0.275321	-2.39697	0.0165313	0.3336
ENSG00000068831	RASGRP2	3.90252	-0.725169	0.302922	-2.39391	0.0166698	0.335413
ENSG00000146232	NFKBIE	429.917	0.465681	0.194499	2.39426	0.0166538	0.335413
ENSG00000108511	HOXB6	3.95163	-0.703496	0.294031	-2.3926	0.0167297	0.336128
ENSG00000146592	CREB5	11.1535	-0.791143	0.330986	-2.39026	0.0168363	0.337777
ENSG00000129071	MBD4	1882.96	0.47092	0.197208	2.38794	0.0169432	0.33943
ENSG00000204839	MROH6	41.1632	0.648586	0.271741	2.38678	0.0169966	0.340005
ENSG00000140299	BNIP2	449.006	-0.487242	0.204198	-2.38613	0.0170269	0.340118
ENSG00000163909	HEYL	2.69353	0.654086	0.274273	2.3848	0.0170886	0.340859
ENSG00000141682	PMAIP1	84.5923	0.716334	0.300577	2.3832	0.017163	0.341722
ENSG00000163399	ATP1A1	3001.48	-0.42002	0.176272	-2.3828	0.0171814	0.341722
ENSG00000084710	EFR3B	23.7259	-0.747047	0.313596	-2.38219	0.0172098	0.341795
ENSG00000224536	AC096677.1	5.33044	0.76565	0.321788	2.37937	0.0173425	0.343934
ENSG00000132185	FCRLA	22.4658	-0.751239	0.315828	-2.37863	0.017377	0.344124
ENSG00000026652	AGPAT4	223.737	0.479853	0.20203	2.37515	0.0175416	0.346887
ENSG00000090470	PDCD7	156.57	-0.510605	0.215225	-2.37242	0.0176719	0.348143
ENSG00000129235	TXNDC17	571.681	0.44957	0.189578	2.37142	0.0177197	0.348143
ENSG00000133961	NUMB	1272.96	-0.583579	0.246047	-2.37182	0.0177006	0.348143
ENSG00000147443	DOK2	107.714	0.678036	0.285926	2.37137	0.0177225	0.348143
ENSG00000184903	IMMP2L	33.0549	-0.693044	0.292278	-2.37118	0.0177312	0.348143
ENSG00000175938	ORAI3	246.187	0.469104	0.198042	2.36871	0.0178504	0.348993
ENSG00000181450	ZNF678	16.4534	-0.777212	0.328068	-2.36906	0.0178334	0.348993
ENSG00000214575	CPEB1	65.1167	-0.688032	0.290435	-2.36897	0.0178376	0.348993
ENSG00000130770	ATP5IF1	2190.22	0.519831	0.219516	2.36807	0.0178811	0.349022
ENSG00000183019	MCEMP1	59.0831	0.764475	0.322886	2.36763	0.0179025	0.349022
ENSG00000081320	STK17B	37.0381	0.679941	0.28727	2.3669	0.0179375	0.349213
ENSG00000136485	DCAF7	1989.98	0.483555	0.204465	2.36498	0.0180313	0.35005
ENSG00000138166	DUSP5	168.801	0.685868	0.289948	2.36548	0.0180065	0.35005
ENSG00000134910	STT3A	378.797	-0.422666	0.178794	-2.36398	0.0180798	0.350499
ENSG00000112659	CUL9	191.275	-0.553608	0.234314	-2.36268	0.0181435	0.351242
ENSG00000244187	TMEM141	586.484	0.603313	0.255611	2.36027	0.0182614	0.353028
ENSG00000197562	RAB40C	136.574	0.598128	0.253502	2.35946	0.0183014	0.353307
ENSG00000170298	LGALS9B	22.5757	0.780147	0.330906	2.35761	0.0183932	0.354583
ENSG00000186298	PPP1CC	705.473	0.455771	0.193404	2.35657	0.0184444	0.355074
ENSG00000160013	PTGIR	7.82251	-0.773177	0.328274	-2.35528	0.0185088	0.355818
ENSG00000092964	DPYSL2	508.46	-0.672406	0.28595	-2.35148	0.0186988	0.357479
ENSG00000100290	BIK	9.34677	0.734916	0.312527	2.35153	0.0186962	0.357479
ENSG00000160360	GPSM1	14.7989	-0.74814	0.318067	-2.35214	0.0186655	0.357479
ENSG00000167264	DUS2	175.126	0.497591	0.211508	2.35258	0.0186436	0.357479
ENSG00000196914	ARHGEF12	74.0539	-0.564195	0.240335	-2.34753	0.0188982	0.360791
ENSG00000118849	RARRES1	204.974	-0.715332	0.304806	-2.34684	0.0189332	0.36096
ENSG00000134077	THUMPD3	207.22	-0.46362	0.197632	-2.34587	0.0189826	0.36115
ENSG00000266680	AL135905.1	10.7361	0.776844	0.331189	2.34562	0.0189955	0.36115
ENSG00000228594	FNDC10	193.893	0.549783	0.234597	2.34352	0.0191026	0.362687
ENSG00000225756	DBH-AS1	5.54563	-0.717328	0.306836	-2.33783	0.0193963	0.367253
ENSG00000256940	AP001453.2	18.9434	-0.739914	0.316462	-2.33808	0.0193831	0.367253
ENSG00000117394	SLC2A1	55.339	0.724656	0.3103	2.33534	0.0195259	0.368456
ENSG00000156381	ANKRD9	135.546	-0.596032	0.255302	-2.33462	0.0195635	0.368456
ENSG00000163412	EIF4E3	71.1383	-0.702533	0.300928	-2.33456	0.0195666	0.368456
ENSG00000186417	GLDN	4.19092	0.687522	0.294415	2.33521	0.0195323	0.368456
ENSG00000005108	THSD7A	2.4193	-0.592348	0.253912	-2.33288	0.0196542	0.368868
ENSG00000076554	TPD52	61.4122	0.68712	0.294636	2.3321	0.0196954	0.368868
ENSG00000151692	RNF144A	8.71855	0.771845	0.330898	2.33257	0.0196705	0.368868
ENSG00000249381	LINC00500	5.37782	0.716338	0.307034	2.33309	0.0196433	0.368868
ENSG00000153574	RPIA	57.0376	-0.602626	0.258605	-2.3303	0.0197904	0.370144
ENSG00000020426	MNAT1	58.1821	-0.613196	0.263609	-2.32616	0.0200103	0.373751
ENSG00000067606	PRKCZ	10.4654	0.76787	0.33057	2.32286	0.0201866	0.374653
ENSG00000102024	PLS3	10.6437	-0.768296	0.330696	-2.32327	0.0201646	0.374653
ENSG00000110046	ATG2A	346.802	0.611708	0.263399	2.32237	0.0202132	0.374653
ENSG00000147475	ERLIN2	124.562	0.502646	0.216585	2.32078	0.0202985	0.374653
ENSG00000161179	YDJC	148.905	0.524763	0.2259	2.32299	0.0201799	0.374653
ENSG00000167930	FAM234A	255.978	0.48574	0.209167	2.32226	0.0202189	0.374653
ENSG00000168899	VAMP5	51.7275	-0.711242	0.306477	-2.3207	0.0203029	0.374653
ENSG00000170921	TANC2	54.5186	0.60438	0.260348	2.32143	0.0202636	0.374653
ENSG00000270164	LINC01480	3.3618	0.647949	0.279159	2.32108	0.0202826	0.374653
ENSG00000081189	MEF2C	93.0334	0.620631	0.267534	2.31982	0.0203506	0.374823
ENSG00000184384	MAML2	205.577	-0.538419	0.232125	-2.31952	0.020367	0.374823
ENSG00000226266	AC009961.1	2.66892	-0.632027	0.27254	-2.31903	0.0203935	0.374823
ENSG00000158887	MPZ	19.0028	0.763175	0.329319	2.31743	0.0204802	0.375914
ENSG00000155659	VSIG4	321.997	0.76172	0.328951	2.31561	0.0205798	0.377242
ENSG00000167460	TPM4	3623.23	-0.556924	0.240657	-2.31419	0.0206574	0.378162
ENSG00000172893	DHCR7	203.555	0.634447	0.274318	2.31282	0.0207327	0.378536
ENSG00000177842	ZNF620	26.6723	0.70333	0.304084	2.31295	0.0207256	0.378536
ENSG00000133069	TMCC2	45.3799	0.683103	0.295772	2.30956	0.0209127	0.381318
ENSG00000127124	HIVEP3	121.712	0.675924	0.29279	2.30856	0.0209679	0.381821
ENSG00000078487	ZCWPW1	57.8292	0.669832	0.290323	2.3072	0.0210438	0.382697
ENSG00000072210	ALDH3A2	637.734	-0.517454	0.224422	-2.30572	0.0211261	0.383689
ENSG00000104047	DTWD1	35.4151	-0.668793	0.290366	-2.30327	0.0212635	0.385677
ENSG00000066933	MYO9A	84.2568	-0.508065	0.220706	-2.302	0.0213353	0.385716
ENSG00000196233	LCOR	115.047	0.553423	0.240436	2.30175	0.0213495	0.385716
ENSG00000205060	SLC35B4	267.721	-0.443149	0.192492	-2.30217	0.0213258	0.385716
ENSG00000116824	CD2	2.77572	0.647094	0.281364	2.29984	0.0214571	0.387153
ENSG00000258560	AL157912.1	9.2608	-0.688303	0.299523	-2.298	0.021562	0.388538
ENSG00000160226	C21orf2	13.4179	-0.736282	0.32055	-2.29693	0.0216227	0.388617
ENSG00000168546	GFRA2	4.03302	0.706196	0.307386	2.29742	0.0215946	0.388617
ENSG00000102962	CCL22	21524.2	0.594417	0.259017	2.29489	0.0217392	0.389577
ENSG00000131475	VPS25	344.651	0.476365	0.207594	2.29469	0.0217507	0.389577
ENSG00000136478	TEX2	1188.84	-0.422429	0.18414	-2.29406	0.0217868	0.389577
ENSG00000151704	KCNJ1	39.6844	-0.714237	0.311346	-2.29403	0.021789	0.389577
ENSG00000126460	PRRG2	9.19667	0.758112	0.330765	2.29199	0.0219061	0.391164
ENSG00000255874	LINC00346	9.65446	-0.756878	0.330407	-2.29075	0.021978	0.39194
ENSG00000170542	SERPINB9	64.0771	0.705255	0.30799	2.28986	0.0220293	0.392349
ENSG00000136935	GOLGA1	103.558	-0.497738	0.217474	-2.28872	0.0220955	0.39302
ENSG00000004478	FKBP4	215.015	0.579181	0.253187	2.28756	0.0221629	0.393713
ENSG00000118292	C1orf54	247.02	-0.630484	0.275689	-2.28694	0.0221995	0.393856
ENSG00000139626	ITGB7	213.29	0.734027	0.321277	2.28472	0.0223295	0.395653
ENSG00000129673	AANAT	6.91461	-0.702867	0.307859	-2.28308	0.0224257	0.396848
ENSG00000136816	TOR1B	166.23	0.587647	0.257475	2.28235	0.0224689	0.397103
ENSG00000122008	POLK	219.19	-0.443785	0.194591	-2.2806	0.022572	0.398416
ENSG00000105711	SCN1B	16.5984	-0.739117	0.324285	-2.27922	0.0226538	0.398931
ENSG00000134802	SLC43A3	743.075	-0.594393	0.260909	-2.27816	0.0227168	0.398931
ENSG00000154582	ELOC	633.396	-0.483348	0.212104	-2.27883	0.0226773	0.398931
ENSG00000160050	CCDC28B	12.6922	0.754582	0.331215	2.27822	0.0227135	0.398931
ENSG00000113272	THG1L	92.922	-0.59546	0.261599	-2.27623	0.0228323	0.399168
ENSG00000128923	MINDY2	197.124	-0.452018	0.198602	-2.276	0.022846	0.399168
ENSG00000140332	TLE3	606.388	-0.452064	0.198613	-2.2761	0.02284	0.399168
ENSG00000169018	FEM1B	658.852	-0.436621	0.191788	-2.27658	0.0228116	0.399168
ENSG00000085662	AKR1B1	1395.14	0.47974	0.211155	2.27198	0.0230876	0.401357
ENSG00000129667	RHBDF2	635.281	-0.534422	0.235218	-2.27203	0.0230849	0.401357
ENSG00000129675	ARHGEF6	72.7248	-0.626524	0.27576	-2.27199	0.0230869	0.401357
ENSG00000152642	GPD1L	56.1749	-0.630397	0.277428	-2.27229	0.0230688	0.401357
ENSG00000011422	PLAUR	1872.78	-0.710179	0.312836	-2.27013	0.0231996	0.402798
ENSG00000135622	SEMA4F	34.5427	0.616441	0.271672	2.26906	0.0232647	0.403421
ENSG00000047849	MAP4	726.165	-0.42332	0.186767	-2.26657	0.0234166	0.404529
ENSG00000113119	TMCO6	2.81809	-0.635426	0.280346	-2.26657	0.0234162	0.404529
ENSG00000177119	ANO6	400.381	-0.398872	0.175911	-2.26747	0.0233617	0.404529
ENSG00000188827	SLX4	23.1587	-0.702296	0.310017	-2.26535	0.0234913	0.405314
ENSG00000119929	CUTC	33.4106	-0.70364	0.310823	-2.2638	0.0235865	0.406442
ENSG00000205364	MT1M	7.38118	0.740787	0.3273	2.26333	0.0236156	0.406442
ENSG00000111674	ENO2	231.812	-0.567236	0.250941	-2.26044	0.023794	0.408493
ENSG00000124243	BCAS4	4.61478	0.687835	0.304285	2.2605	0.0237904	0.408493
ENSG00000173706	HEG1	27.3762	-0.724465	0.320637	-2.25946	0.0238549	0.409031
ENSG00000175906	ARL4D	192.756	-0.704055	0.31178	-2.25818	0.0239347	0.409889
ENSG00000197635	DPP4	87.0834	0.579567	0.256807	2.25682	0.0240192	0.410827
ENSG00000081181	ARG2	9.65704	0.737636	0.327059	2.25536	0.0241108	0.410865
ENSG00000089050	RBBP9	52.2353	-0.583124	0.258519	-2.25563	0.0240939	0.410865
ENSG00000102393	GLA	527.943	-0.503361	0.223178	-2.25542	0.024107	0.410865
ENSG00000136827	TOR1A	348.017	0.432015	0.191633	2.25439	0.0241719	0.411399
ENSG00000169217	CD2BP2	561.924	0.402716	0.178761	2.25281	0.0242709	0.412135
ENSG00000277072	STAG3L2	17.5873	0.70638	0.313563	2.25275	0.0242749	0.412135
ENSG00000112293	GPLD1	4.83157	0.693459	0.308262	2.24957	0.024476	0.413756
ENSG00000118507	AKAP7	88.554	-0.523465	0.232765	-2.2489	0.0245188	0.413756
ENSG00000143320	CRABP2	1793.83	-0.745149	0.331137	-2.25027	0.0244315	0.413756
ENSG00000151422	FER	91.0669	-0.569864	0.253432	-2.24859	0.0245387	0.413756
ENSG00000165929	TC2N	14.6196	0.741124	0.329622	2.24841	0.0245502	0.413756
ENSG00000167700	MFSD3	271.248	0.485308	0.215818	2.24869	0.0245324	0.413756
ENSG00000168528	SERINC2	1027.2	0.662506	0.294778	2.24748	0.0246096	0.414251
ENSG00000166313	APBB1	31.8383	-0.72989	0.324872	-2.2467	0.0246592	0.414581
ENSG00000116663	FBXO6	40.6825	0.665056	0.296167	2.24555	0.0247331	0.415318
ENSG00000154065	ANKRD29	90.9063	-0.665189	0.296308	-2.24493	0.0247727	0.415477
ENSG00000123415	SMUG1	117.577	0.4726	0.210769	2.24226	0.0249444	0.416332
ENSG00000169252	ADRB2	17.8988	0.740288	0.330018	2.24317	0.0248858	0.416332
ENSG00000182362	YBEY	52.0691	-0.642006	0.286292	-2.24249	0.0249299	0.416332
ENSG00000185495	AC138393.1	4.60693	-0.692012	0.308482	-2.24328	0.0248785	0.416332
ENSG00000122203	KIAA1191	409.569	0.513166	0.228956	2.24133	0.0250049	0.416838
ENSG00000023445	BIRC3	172.731	-0.55086	0.245827	-2.24085	0.0250361	0.416855
ENSG00000113532	ST8SIA4	37.1865	0.66826	0.298447	2.23912	0.0251478	0.417708
ENSG00000217555	CKLF	813.464	0.669449	0.298974	2.23915	0.0251459	0.417708
ENSG00000136720	HS6ST1	192.319	-0.601899	0.269068	-2.23698	0.0252878	0.418976
ENSG00000145390	USP53	83.4691	0.54969	0.245829	2.23606	0.0253476	0.418976
ENSG00000145780	FEM1C	173.962	0.537497	0.240491	2.235	0.0254172	0.418976
ENSG00000154099	DNAAF1	7.90028	0.626392	0.280338	2.23442	0.0254558	0.418976
ENSG00000155850	SLC26A2	124.492	-0.470012	0.210367	-2.23424	0.025467	0.418976
ENSG00000165006	UBAP1	282.556	-0.458163	0.204967	-2.2353	0.0253977	0.418976
ENSG00000166340	TPP1	3182.48	-0.394901	0.176545	-2.23683	0.0252973	0.418976
ENSG00000175727	MLXIP	221.216	0.442471	0.19801	2.23459	0.025444	0.418976
ENSG00000008710	PKD1	29.5731	-0.659564	0.295801	-2.22975	0.0257638	0.419148
ENSG00000051108	HERPUD1	983.527	0.512811	0.230045	2.22917	0.0258023	0.419148
ENSG00000107338	SHB	252.693	-0.443472	0.199038	-2.22808	0.0258752	0.419148
ENSG00000113810	SMC4	239.146	-0.505222	0.22673	-2.2283	0.0258606	0.419148
ENSG00000120318	ARAP3	80.5639	-0.575846	0.258525	-2.22743	0.0259183	0.419148
ENSG00000126217	MCF2L	3.18299	0.615452	0.275559	2.23347	0.0255183	0.419148
ENSG00000135549	PKIB	21.8498	0.737296	0.33104	2.22721	0.025933	0.419148
ENSG00000160551	TAOK1	1041.96	-0.43764	0.196383	-2.2285	0.0258471	0.419148
ENSG00000162413	KLHL21	257.738	0.497864	0.223081	2.23176	0.0256305	0.419148
ENSG00000163428	LRRC58	514.314	-0.423701	0.189939	-2.23072	0.0256998	0.419148
ENSG00000163803	PLB1	114.317	0.55849	0.250557	2.229	0.0258141	0.419148
ENSG00000163935	SFMBT1	244.92	0.438401	0.196581	2.23013	0.0257387	0.419148
ENSG00000175471	MCTP1	172.756	-0.472358	0.211619	-2.23212	0.0256073	0.419148
ENSG00000177469	CAVIN1	127.253	-0.676983	0.303334	-2.23181	0.0256274	0.419148
ENSG00000196208	GREB1	18.3676	-0.721384	0.323102	-2.23268	0.0255697	0.419148
ENSG00000137841	PLCB2	1087.24	-0.467909	0.210225	-2.22576	0.0260304	0.419906
ENSG00000163535	SGO2	56.3013	-0.581696	0.261365	-2.2256	0.0260407	0.419906
ENSG00000114302	PRKAR2A	1991.25	0.409758	0.184324	2.22302	0.0262142	0.420669
ENSG00000122515	ZMIZ2	329.113	0.383682	0.172625	2.22264	0.0262404	0.420669
ENSG00000124920	MYRF	5.69259	-0.626976	0.282049	-2.22293	0.0262204	0.420669
ENSG00000133030	MPRIP	151.654	-0.509202	0.229072	-2.22289	0.026223	0.420669
ENSG00000261324	AC010168.2	25.6136	0.732135	0.329154	2.22429	0.0261288	0.420669
ENSG00000088808	PPP1R13B	44.7854	0.631553	0.284582	2.21923	0.0264712	0.422007
ENSG00000100565	LRRC74A	3.11326	0.636666	0.286897	2.21915	0.0264767	0.422007
ENSG00000114268	PFKFB4	33.0149	-0.709251	0.319503	-2.21986	0.0264283	0.422007
ENSG00000136014	USP44	22.5872	0.695951	0.313485	2.22004	0.0264157	0.422007
ENSG00000149257	SERPINH1	72.6611	-0.50351	0.226746	-2.22059	0.0263785	0.422007
ENSG00000107593	PKD2L1	1182.87	0.645663	0.29115	2.21763	0.0265802	0.422361
ENSG00000115652	UXS1	968.241	-0.418621	0.188734	-2.21805	0.0265517	0.422361
ENSG00000136999	NOV	8.51148	-0.734196	0.331163	-2.21703	0.0266213	0.422361
ENSG00000182326	C1S	30.1195	-0.720013	0.32475	-2.21713	0.0266142	0.422361
ENSG00000138185	ENTPD1	321.587	0.480929	0.217252	2.2137	0.0268497	0.425008
ENSG00000171223	JUNB	1400.67	-0.602025	0.271916	-2.21401	0.0268279	0.425008
ENSG00000099942	CRKL	152.265	-0.535599	0.242174	-2.21163	0.0269921	0.425829
ENSG00000117054	ACADM	561.787	-0.443303	0.20042	-2.21187	0.0269756	0.425829
ENSG00000171517	LPAR3	11.1454	0.699532	0.316301	2.2116	0.0269942	0.425829
ENSG00000100439	ABHD4	205.712	-0.504056	0.228156	-2.20926	0.0271569	0.427907
ENSG00000005471	ABCB4	10.4174	-0.722611	0.327435	-2.20688	0.0273222	0.430021
ENSG00000136888	ATP6V1G1	3395.68	0.447311	0.20276	2.20611	0.0273762	0.430381
ENSG00000115942	ORC2	55.7742	0.532896	0.241727	2.20453	0.0274869	0.431629
ENSG00000029725	RABEP1	666.285	-0.402275	0.182586	-2.20321	0.0275803	0.432112
ENSG00000134107	BHLHE40	216.071	-0.545023	0.247368	-2.20329	0.0275743	0.432112
ENSG00000103089	FA2H	41.5081	-0.725323	0.329299	-2.20263	0.027621	0.43226
ENSG00000162493	PDPN	15.3036	-0.728214	0.330775	-2.20154	0.0276979	0.432972
ENSG00000069482	GAL	848.882	-0.540262	0.245502	-2.20064	0.0277614	0.433473
ENSG00000154743	TSEN2	11.0838	-0.720078	0.327594	-2.19808	0.0279431	0.435326
ENSG00000197045	GMFB	432.674	-0.432528	0.196739	-2.19848	0.0279147	0.435326
ENSG00000170946	DNAJC24	43.7261	-0.577866	0.262961	-2.19754	0.0279821	0.435442
ENSG00000221968	FADS3	77.0647	0.550692	0.250726	2.19638	0.0280644	0.43574
ENSG00000228651	AC074327.1	5.97548	-0.703928	0.32046	-2.19662	0.0280479	0.43574
ENSG00000162144	CYB561A3	2684.66	0.493986	0.22509	2.19461	0.0281913	0.436727
ENSG00000198431	TXNRD1	2153.44	-0.543347	0.247539	-2.195	0.0281638	0.436727
ENSG00000178177	LCORL	134.073	-0.528238	0.240803	-2.19365	0.0282602	0.437284
ENSG00000179178	TMEM125	3.0578	0.578469	0.263752	2.19323	0.0282905	0.437284
ENSG00000148700	ADD3	284.784	-0.417819	0.190902	-2.18866	0.0286214	0.441904
ENSG00000150455	TIRAP	23.237	0.681168	0.311432	2.18721	0.028727	0.442161
ENSG00000225107	AC092484.1	2.85688	0.56556	0.258496	2.18789	0.0286777	0.442161
ENSG00000247774	PCED1B-AS1	20.5015	-0.72399	0.331025	-2.18711	0.0287342	0.442161
ENSG00000118518	RNF146	50.8942	-0.699238	0.320516	-2.1816	0.0291389	0.445408
ENSG00000130640	TUBGCP2	671.438	-0.411388	0.188436	-2.18317	0.0290231	0.445408
ENSG00000158710	TAGLN2	3099.38	0.513452	0.235178	2.18325	0.0290175	0.445408
ENSG00000164074	ABHD18	77.3577	0.548836	0.251532	2.18197	0.0291115	0.445408
ENSG00000173369	C1QB	117.507	-0.689164	0.315924	-2.18142	0.0291521	0.445408
ENSG00000211445	GPX3	1604.79	0.599182	0.274654	2.18159	0.02914	0.445408
ENSG00000275066	SYNRG	1352.62	-0.398661	0.182774	-2.18117	0.0291711	0.445408
ENSG00000114107	CEP70	242.46	0.63514	0.291639	2.17783	0.0294187	0.446792
ENSG00000139572	GPR84	15.5182	-0.718387	0.329683	-2.17902	0.0293301	0.446792
ENSG00000143889	HNRNPLL	243.971	-0.55959	0.256828	-2.17885	0.0293426	0.446792
ENSG00000154760	SLFN13	5.01014	0.683542	0.313801	2.17827	0.0293862	0.446792
ENSG00000168461	RAB31	3371.74	-0.35068	0.161028	-2.17776	0.0294236	0.446792
ENSG00000122729	ACO1	410.627	-0.447023	0.205339	-2.177	0.0294802	0.44716
ENSG00000134291	TMEM106C	66.9206	0.605278	0.278247	2.17533	0.0296056	0.448569
ENSG00000271270	TMCC1-AS1	14.641	-0.707199	0.325228	-2.17447	0.0296696	0.449045
ENSG00000144843	ADPRH	238.707	-0.553854	0.254799	-2.17369	0.0297281	0.449439
ENSG00000178093	TSSK6	7.65749	0.712324	0.327839	2.17278	0.0297966	0.44998
ENSG00000203497	PDCD4-AS1	15.4199	0.711353	0.327476	2.17223	0.0298384	0.450119
ENSG00000100605	ITPK1	1282.09	0.359205	0.165489	2.17056	0.0299642	0.450617
ENSG00000128311	TST	310.509	0.466951	0.215136	2.1705	0.0299693	0.450617
ENSG00000165698	SPACA9	27.6382	0.632999	0.291576	2.17095	0.0299346	0.450617
ENSG00000077009	NMRK2	584.404	0.626424	0.28872	2.16966	0.0300326	0.451077
ENSG00000121064	SCPEP1	181.261	-0.55881	0.25784	-2.16728	0.0302138	0.453306
ENSG00000145740	SLC30A5	136.342	-0.505597	0.233628	-2.16411	0.0304561	0.456404
ENSG00000168246	UBTD2	109.17	-0.56848	0.262744	-2.16363	0.0304928	0.456404
ENSG00000204261	PSMB8-AS1	72.515	0.611108	0.282491	2.16328	0.0305195	0.456404
ENSG00000276600	RAB7B	661.542	0.531109	0.245597	2.16252	0.0305782	0.456786
ENSG00000123374	CDK2	123.024	-0.517409	0.239895	-2.15681	0.0310201	0.456976
ENSG00000126804	ZBTB1	128.666	-0.551567	0.255504	-2.15874	0.0308705	0.456976
ENSG00000133256	PDE6B	50.246	0.611472	0.283435	2.15737	0.0309772	0.456976
ENSG00000135108	FBXO21	155.991	0.43456	0.201362	2.15811	0.0309196	0.456976
ENSG00000152465	NMT2	273.515	-0.587184	0.272094	-2.15801	0.0309267	0.456976
ENSG00000172765	TMCC1	204.18	-0.455027	0.210778	-2.1588	0.0308654	0.456976
ENSG00000173826	KCNH6	2.40035	0.51891	0.240593	2.1568	0.0310213	0.456976
ENSG00000176894	PXMP2	58.0222	0.524423	0.24267	2.16105	0.0306912	0.456976
ENSG00000177459	ERICH5	2.82294	0.599967	0.27767	2.16072	0.0307171	0.456976
ENSG00000185101	ANO9	5.30155	0.697927	0.323542	2.15715	0.0309943	0.456976
ENSG00000204103	MAFB	1410.17	0.476161	0.220478	2.15968	0.0307975	0.456976
ENSG00000254561	AP003393.1	2.54862	-0.614341	0.284461	-2.15967	0.0307986	0.456976
ENSG00000275964	AL355001.2	55.0512	0.591024	0.273955	2.15738	0.0309763	0.456976
ENSG00000172967	XKR3	12.3068	0.696172	0.32315	2.15433	0.0312142	0.459328
ENSG00000099810	MTAP	144.19	-0.541232	0.251354	-2.15326	0.0312981	0.459583
ENSG00000186814	ZSCAN30	14.0604	0.703445	0.326658	2.15346	0.0312827	0.459583
ENSG00000133477	FAM83F	3.02459	0.624144	0.289938	2.15268	0.0313439	0.459766
ENSG00000251000	AC008592.3	2.77262	0.552674	0.256853	2.15171	0.03142	0.460393
ENSG00000144659	SLC25A38	94.1032	0.508586	0.236426	2.15114	0.0314648	0.460561
ENSG00000153071	DAB2	4491.47	-0.347832	0.16173	-2.15069	0.0315008	0.460599
ENSG00000162881	OXER1	255.951	-0.628884	0.292567	-2.14954	0.0315916	0.46095
ENSG00000235437	LINC01278	60.6075	0.649008	0.301903	2.14972	0.031577	0.46095
ENSG00000133805	AMPD3	497.731	-0.476223	0.221767	-2.1474	0.0317615	0.461478
ENSG00000141034	GID4	83.4979	-0.555326	0.258502	-2.14824	0.0316946	0.461478
ENSG00000147257	GPC3	112.365	0.509504	0.237205	2.14795	0.0317177	0.461478
ENSG00000158292	GPR153	17.4228	-0.71089	0.331026	-2.14753	0.0317508	0.461478
ENSG00000162374	ELAVL4	5.31345	-0.687443	0.320708	-2.14352	0.0320713	0.465489
ENSG00000005884	ITGA3	939.349	-0.599912	0.279957	-2.14287	0.0321232	0.465752
ENSG00000140995	DEF8	516.089	0.344791	0.160987	2.14173	0.0322154	0.465784
ENSG00000170006	TMEM154	22.5936	0.658107	0.307223	2.14212	0.0321841	0.465784
ENSG00000183508	FAM46C	3.64726	0.578753	0.270245	2.14159	0.0322266	0.465784
ENSG00000273045	C2orf15	8.10274	0.697399	0.325852	2.14023	0.0323362	0.466879
ENSG00000183091	NEB	2.78258	0.588614	0.275356	2.13764	0.0325456	0.469411
ENSG00000188554	NBR1	534.775	-0.373538	0.174899	-2.13573	0.0327014	0.471166
ENSG00000123416	TUBA1B	11043.5	0.396072	0.185573	2.13432	0.0328162	0.472327
ENSG00000140939	NOL3	24.1121	-0.653823	0.306466	-2.13343	0.0328898	0.472401
ENSG00000181896	ZNF101	56.3119	-0.59	0.276507	-2.13376	0.0328622	0.472401
ENSG00000030110	BAK1	475.995	0.526353	0.247381	2.1277	0.0333618	0.473823
ENSG00000108387	2004-09-01	23.7327	-0.705155	0.330793	-2.13171	0.0330308	0.473823
ENSG00000114120	SLC25A36	152.648	-0.450443	0.211376	-2.131	0.0330888	0.473823
ENSG00000115919	KYNU	404.492	-0.591961	0.27783	-2.13066	0.033117	0.473823
ENSG00000145220	LYAR	161.461	-0.47734	0.224093	-2.1301	0.0331635	0.473823
ENSG00000166546	BEAN1	12.5085	0.703914	0.330841	2.12765	0.0333663	0.473823
ENSG00000169554	ZEB2	560.221	-0.452959	0.212864	-2.12793	0.0333429	0.473823
ENSG00000181830	SLC35C1	278.208	0.372419	0.175035	2.12769	0.0333631	0.473823
ENSG00000198841	KTI12	21.9978	-0.686713	0.322504	-2.12931	0.0332283	0.473823
ENSG00000204616	TRIM31	54.0294	0.682492	0.320577	2.12895	0.0332583	0.473823
ENSG00000250722	SELENOP	106.286	0.6424	0.30179	2.12863	0.0332848	0.473823
ENSG00000185024	BRF1	50.1713	0.560395	0.263631	2.12568	0.03353	0.475169
ENSG00000186416	NKRF	44.8127	-0.647118	0.304382	-2.12601	0.0335026	0.475169
ENSG00000124171	PARD6B	25.9241	0.641509	0.301873	2.12509	0.0335789	0.475374
ENSG00000196188	CTSE	5.83633	0.696588	0.327927	2.12422	0.0336519	0.47592
ENSG00000166900	STX3	395.729	0.475507	0.224007	2.12274	0.033776	0.477185
ENSG00000178252	WDR6	265.3	0.510947	0.240936	2.12068	0.033949	0.47865
ENSG00000198168	SVIP	584.003	0.522576	0.246372	2.12108	0.0339151	0.47865
ENSG00000103381	CPPED1	387.162	-0.540544	0.255017	-2.11964	0.0340367	0.478908
ENSG00000186364	NUDT17	53.522	-0.549614	0.259293	-2.11966	0.0340345	0.478908
ENSG00000115970	THADA	476.752	-0.538458	0.254335	-2.11712	0.0342495	0.480921
ENSG00000172322	CLEC12A	64.3876	-0.663874	0.313555	-2.11725	0.0342389	0.480921
ENSG00000188343	FAM92A	20.3349	-0.658765	0.311318	-2.11605	0.0343403	0.481706
ENSG00000123453	SARDH	132.941	-0.677805	0.320483	-2.11495	0.0344345	0.482047
ENSG00000170545	SMAGP	96.6479	0.662011	0.312975	2.11522	0.034411	0.482047
ENSG00000110651	CD81	4962.26	-0.409337	0.193727	-2.11296	0.0346045	0.483032
ENSG00000121851	POLR3GL	444.79	-0.409306	0.193686	-2.11324	0.03458	0.483032
ENSG00000182257	PRR34	5.73467	-0.678843	0.321286	-2.11289	0.0346098	0.483032
ENSG00000100335	MIEF1	903.209	-0.448511	0.212457	-2.11107	0.0347663	0.484726
ENSG00000137880	GCHFR	651.577	0.509633	0.241737	2.10821	0.0350127	0.487669
ENSG00000251580	LINC02482	33.9121	0.678324	0.32199	2.10666	0.0351472	0.489049
ENSG00000104450	SPAG1	23.4526	0.637737	0.302866	2.10568	0.0352326	0.48925
ENSG00000124570	SERPINB6	1019.96	0.460227	0.218561	2.10571	0.0352292	0.48925
ENSG00000116299	KIAA1324	6.29876	0.680866	0.323513	2.1046	0.0353261	0.490056
ENSG00000185818	NAT8L	42.6788	-0.564345	0.268212	-2.1041	0.0353696	0.490168
ENSG00000105856	HBP1	283.791	0.428335	0.203797	2.10177	0.0355734	0.492497
ENSG00000070770	CSNK2A2	458.09	-0.449427	0.213974	-2.10038	0.0356958	0.493697
ENSG00000128604	IRF5	365.248	-0.427761	0.203991	-2.09696	0.0359969	0.496865
ENSG00000251586	TET2-AS1	2.6728	-0.585253	0.279068	-2.09717	0.0359786	0.496865
ENSG00000000003	TSPAN6	8.04003	-0.688449	0.328501	-2.09573	0.0361059	0.497872
ENSG00000134508	CABLES1	53.4355	0.636635	0.303854	2.0952	0.036153	0.498024
ENSG00000148180	GSN	1929.14	0.42033	0.200824	2.09303	0.0363464	0.499944
ENSG00000149260	CAPN5	28.5892	-0.630679	0.301353	-2.09282	0.0363648	0.499944
ENSG00000171608	PIK3CD	538.936	0.450889	0.215496	2.09233	0.0364093	0.500057
ENSG00000115317	HTRA2	54.2865	-0.557751	0.266788	-2.09061	0.0365628	0.501168
ENSG00000196562	SULF2	158.802	-0.466412	0.223073	-2.09085	0.0365413	0.501168
ENSG00000141580	WDR45B	599.933	-0.380887	0.182281	-2.08956	0.0366573	0.501965
ENSG00000163131	CTSS	32826.3	-0.408026	0.195321	-2.089	0.0367079	0.50216
ENSG00000154328	NEIL2	164.76	0.527048	0.252451	2.08772	0.0368228	0.502334
ENSG00000158125	XDH	3.90522	0.615425	0.294794	2.08765	0.0368298	0.502334
ENSG00000246582	AC100861.1	22.7079	0.638135	0.305597	2.08816	0.0367836	0.502334
ENSG00000056972	TRAF3IP2	134.083	0.46381	0.222306	2.08636	0.0369461	0.503273
ENSG00000170891	CYTL1	22.4966	-0.673145	0.322684	-2.08608	0.0369716	0.503273
ENSG00000001461	NIPAL3	202.878	0.46269	0.221959	2.08458	0.0371075	0.503555
ENSG00000015475	BID	574.337	0.398768	0.191325	2.08424	0.0371382	0.503555
ENSG00000105486	LIG1	84.5064	-0.536142	0.25718	-2.0847	0.0370968	0.503555
ENSG00000259704	AC124248.1	8.02648	0.665331	0.319094	2.08506	0.0370636	0.503555
ENSG00000115947	ORC4	101.908	0.485671	0.233291	2.08182	0.0373589	0.505553
ENSG00000140382	HMG20A	100.329	-0.484464	0.232694	-2.08198	0.0373447	0.505553
ENSG00000072501	SMC1A	771.573	-0.409496	0.196833	-2.08042	0.0374868	0.505734
ENSG00000100744	GSKIP	211.4	0.433163	0.208184	2.08068	0.0374635	0.505734
ENSG00000118689	FOXO3	499.051	0.409971	0.197095	2.08007	0.0375188	0.505734
ENSG00000130164	LDLR	353.47	-0.454824	0.218638	-2.08026	0.0375021	0.505734
ENSG00000173145	NOC3L	104.088	-0.543179	0.261235	-2.07927	0.0375921	0.505966
ENSG00000245848	CEBPA	1575.17	-0.627039	0.301593	-2.07909	0.0376093	0.505966
ENSG00000197121	PGAP1	4.33302	0.621134	0.298891	2.07813	0.0376978	0.50617
ENSG00000230513	THAP7-AS1	13.575	0.677247	0.325875	2.07824	0.0376871	0.50617
ENSG00000116128	BCL9	13.5341	0.687413	0.331232	2.07533	0.0379564	0.509146
ENSG00000202538	RNU4-2	17.7425	-0.686694	0.331123	-2.07383	0.0380947	0.510505
ENSG00000006007	GDE1	1167.47	0.406304	0.196298	2.06984	0.0384677	0.515005
ENSG00000169752	NRG4	5.9054	0.666907	0.322268	2.06941	0.0385072	0.515034
ENSG00000069667	RORA	13.1307	0.675575	0.326542	2.06888	0.0385574	0.515206
ENSG00000173890	GPR160	24.3102	0.595231	0.287911	2.06741	0.0386954	0.51655
ENSG00000165644	COMTD1	129.534	0.451276	0.218421	2.06608	0.0388211	0.517228
ENSG00000197586	ENTPD6	212.481	0.493899	0.239051	2.06608	0.0388212	0.517228
ENSG00000108932	SLC16A6	45.195	-0.615367	0.297984	-2.0651	0.0389134	0.51792
ENSG00000198498	TMA16	289.714	-0.378706	0.183416	-2.06473	0.0389481	0.51792
ENSG00000056558	TRAF1	55.341	-0.576947	0.279594	-2.06352	0.0390636	0.517958
ENSG00000157326	DHRS4	32.9684	-0.579603	0.280852	-2.06373	0.0390432	0.517958
ENSG00000170684	ZNF296	55.94	0.563194	0.272908	2.06368	0.0390483	0.517958
ENSG00000170412	GPRC5C	20.4867	0.680657	0.329955	2.06288	0.0391239	0.518261
ENSG00000197555	SIPA1L1	73.4876	0.530098	0.257194	2.06108	0.0392955	0.520035
ENSG00000137393	RNF144B	116.65	0.449415	0.218233	2.05934	0.0394619	0.521237
ENSG00000183049	CAMK1D	576.814	0.485319	0.235659	2.05941	0.0394546	0.521237
ENSG00000148985	PGAP2	72.9052	0.532918	0.258924	2.0582	0.0395709	0.522177
ENSG00000012061	ERCC1	189.409	-0.445801	0.216913	-2.05521	0.0398586	0.52309
ENSG00000110047	EHD1	517.721	-0.541271	0.263528	-2.05394	0.0399812	0.52309
ENSG00000119655	NPC2	10547.7	0.368716	0.17944	2.05482	0.0398969	0.52309
ENSG00000134575	ACP2	2956.83	-0.506068	0.246103	-2.05632	0.0397512	0.52309
ENSG00000170881	RNF139	257.666	-0.399931	0.194556	-2.0556	0.0398207	0.52309
ENSG00000179832	MROH1	148.205	0.488906	0.238032	2.05395	0.0399802	0.52309
ENSG00000197852	FAM212B	102.253	0.459171	0.2235	2.05445	0.0399318	0.52309
ENSG00000219545	UMAD1	41.5084	-0.670962	0.326597	-2.0544	0.0399368	0.52309
ENSG00000274021	AC024909.2	3.41205	0.589083	0.286707	2.05465	0.039913	0.52309
ENSG00000166523	CLEC4E	125.434	-0.648573	0.316012	-2.05237	0.0401338	0.524359
ENSG00000176049	JAKMIP2	35.5508	0.605669	0.295137	2.05216	0.0401541	0.524359
ENSG00000007237	GAS7	1350.68	0.351514	0.171942	2.04438	0.0409162	0.525355
ENSG00000064042	LIMCH1	9.25222	-0.678346	0.331011	-2.04931	0.0404316	0.525355
ENSG00000064393	HIPK2	737.536	0.493048	0.240622	2.04906	0.0404566	0.525355
ENSG00000064886	CHI3L2	67.3596	0.668153	0.326307	2.04762	0.0405971	0.525355
ENSG00000082516	GEMIN5	45.5639	-0.521201	0.254714	-2.04622	0.0407345	0.525355
ENSG00000096433	ITPR3	13.4469	0.676337	0.330532	2.04621	0.0407357	0.525355
ENSG00000099875	MKNK2	520.112	0.517253	0.252844	2.04574	0.0407823	0.525355
ENSG00000105849	TWISTNB	317.122	-0.403771	0.196877	-2.05088	0.0402785	0.525355
ENSG00000114115	RBP1	411.491	0.65702	0.321425	2.04409	0.040945	0.525355
ENSG00000123610	TNFAIP6	11.9672	-0.650759	0.318297	-2.0445	0.0409037	0.525355
ENSG00000146143	PRIM2	17.3929	-0.64745	0.31634	-2.04669	0.0406887	0.525355
ENSG00000147121	KRBOX4	14.9353	0.648941	0.317022	2.04699	0.0406591	0.525355
ENSG00000151117	TMEM86A	128.327	0.466365	0.227945	2.04595	0.040761	0.525355
ENSG00000158006	PAFAH2	503.578	0.409742	0.200502	2.04358	0.0409946	0.525355
ENSG00000182612	TSPAN10	24.6032	-0.667681	0.326772	-2.04326	0.0410263	0.525355
ENSG00000184988	TMEM106A	319.336	0.513715	0.251423	2.04323	0.0410297	0.525355
ENSG00000188277	C15orf62	5.52687	0.626576	0.306594	2.04367	0.0409864	0.525355
ENSG00000198792	TMEM184B	182.753	0.440924	0.215507	2.04599	0.0407577	0.525355
ENSG00000198804	MT-CO1	8646.83	0.518806	0.253086	2.04992	0.0403718	0.525355
ENSG00000225465	RFPL1S	18.0223	-0.654779	0.320188	-2.04499	0.0408563	0.525355
ENSG00000240207	AC080013.1	8.99365	0.672394	0.329071	2.04331	0.0410217	0.525355
ENSG00000163121	NEURL3	62.8014	0.673784	0.329868	2.04259	0.041093	0.525527
ENSG00000168672	FAM84B	2.65632	0.575611	0.281841	2.04233	0.0411192	0.525527
ENSG00000198929	NOS1AP	67.612	-0.593448	0.290817	-2.04062	0.0412883	0.527199
ENSG00000147144	CCDC120	7.55796	0.670782	0.328864	2.0397	0.0413807	0.527891
ENSG00000095002	MSH2	107.241	-0.446643	0.219098	-2.03856	0.0414943	0.528851
ENSG00000132000	PODNL1	13.7691	0.669506	0.328619	2.03733	0.041617	0.529926
ENSG00000162378	ZYG11B	390.644	-0.410445	0.201602	-2.03592	0.0417588	0.531242
ENSG00000105520	PLPPR2	83.4626	-0.522942	0.257015	-2.03467	0.0418838	0.532341
ENSG00000131435	PDLIM4	900.289	0.582924	0.286868	2.03202	0.0421511	0.533283
ENSG00000184307	ZDHHC23	5.76207	0.643113	0.316336	2.03301	0.042052	0.533283
ENSG00000186522	2010-09-01	66.1172	-0.540257	0.265847	-2.03221	0.0421325	0.533283
ENSG00000228265		17.579	0.657078	0.323335	2.03219	0.0421343	0.533283
ENSG00000251538	LINC02201	4.00621	-0.634477	0.312211	-2.03221	0.0421327	0.533283
ENSG00000115808	STRN	308.335	-0.410493	0.202202	-2.03011	0.0423456	0.533786
ENSG00000161544	CYGB	651.272	-0.484899	0.238773	-2.03079	0.042276	0.533786
ENSG00000172159	FRMD3	270.581	0.530699	0.261273	2.0312	0.0422346	0.533786
ENSG00000186222	BLOC1S4	156.691	0.456761	0.224988	2.03016	0.0423402	0.533786
ENSG00000180066	C10orf91	5.42401	-0.660068	0.325423	-2.02834	0.0425258	0.535569
ENSG00000121577	POPDC2	6.78877	0.594587	0.293265	2.02747	0.042614	0.535702
ENSG00000172728	FUT10	31.5512	0.635647	0.313478	2.02773	0.0425881	0.535702
ENSG00000198740	ZNF652	116.87	0.452321	0.223221	2.02633	0.0427305	0.536679
ENSG00000156469	MTERF3	10.9446	-0.670071	0.330967	-2.02459	0.0429097	0.538439
ENSG00000276900	AC023157.3	5.77254	0.66112	0.326688	2.02371	0.0430002	0.539085
ENSG00000198712	MT-CO2	32889	0.518536	0.256408	2.02231	0.0431444	0.540401
ENSG00000082269	FAM135A	50.5901	0.518921	0.256696	2.02154	0.0432241	0.540908
ENSG00000198715	GLMP	1073.62	0.39046	0.193302	2.01995	0.0433885	0.542474
ENSG00000107758	PPP3CB	317.146	0.393325	0.194901	2.01807	0.0435835	0.54442
ENSG00000060982	BCAT1	2170.55	-0.350426	0.173739	-2.01697	0.0436985	0.544972
ENSG00000223820	CFL1P1	6.12352	-0.659066	0.326819	-2.01661	0.043736	0.544972
ENSG00000280297		36.1779	-0.587733	0.29146	-2.01651	0.0437462	0.544972
ENSG00000085719	CPNE3	437.918	0.39427	0.195664	2.01504	0.0439005	0.545418
ENSG00000095066	HOOK2	25.0146	0.614071	0.304694	2.01537	0.0438658	0.545418
ENSG00000173546	CSPG4	21.0328	-0.667073	0.331044	-2.01506	0.0438982	0.545418
ENSG00000150636	CCDC102B	100.231	-0.561436	0.278727	-2.01429	0.0439795	0.545908
ENSG00000185650	ZFP36L1	1587.47	-0.510706	0.253665	-2.01331	0.0440819	0.546687
ENSG00000130193	THEM6	302.003	0.48281	0.239991	2.01179	0.0442422	0.547886
ENSG00000234572	LINC01800	73.4158	-0.571571	0.284132	-2.01164	0.044258	0.547886
ENSG00000112039	FANCE	150.81	-0.484362	0.241054	-2.00935	0.0445003	0.548255
ENSG00000119514	GALNT12	719.934	0.404425	0.201302	2.00905	0.0445322	0.548255
ENSG00000136643	RPS6KC1	68.7472	0.499637	0.248733	2.00873	0.0445658	0.548255
ENSG00000148343	MIGA2	72.8375	0.482436	0.239997	2.01018	0.0444126	0.548255
ENSG00000153561	RMND5A	175.417	0.536799	0.267145	2.00939	0.0444955	0.548255
ENSG00000197355	UAP1L1	176.69	0.429347	0.213656	2.00952	0.0444818	0.548255
ENSG00000273680	AC009318.2	3.68276	-0.60911	0.303091	-2.00966	0.0444668	0.548255
ENSG00000170017	ALCAM	2568.76	0.441898	0.220071	2.00798	0.0446453	0.548744
ENSG00000117676	RPS6KA1	1869.01	-0.378966	0.18886	-2.0066	0.0447926	0.550064
ENSG00000105983	LMBR1	87.4128	0.44376	0.221374	2.00457	0.0450092	0.552233
ENSG00000182287	AP1S2	811.097	-0.358707	0.178991	-2.00405	0.0450644	0.552419
ENSG00000100105	PATZ1	96.9551	0.507556	0.253592	2.00146	0.0453425	0.553901
ENSG00000140284	SLC27A2	10.0004	0.660381	0.329954	2.00143	0.0453458	0.553901
ENSG00000155849	ELMO1	55.4443	0.52322	0.261319	2.00223	0.0452603	0.553901
ENSG00000166887	VPS39	153.772	0.414653	0.207136	2.00183	0.0453025	0.553901
ENSG00000139625	MAP3K12	19.7565	-0.64964	0.325073	-1.99845	0.0456683	0.556855
ENSG00000197928	ZNF677	67.3377	-0.474272	0.237299	-1.99863	0.0456489	0.556855
ENSG00000148175	STOM	468.86	-0.431765	0.216187	-1.99718	0.0458057	0.558038
ENSG00000071967	CYBRD1	62.9588	-0.647813	0.324699	-1.99512	0.0460296	0.559661
ENSG00000124831	LRRFIP1	5300.89	-0.30662	0.153735	-1.99447	0.0461006	0.559661
ENSG00000175356	SCUBE2	38.6244	0.605727	0.303711	1.99442	0.046106	0.559661
ENSG00000197409	HIST1H3D	15.989	0.652442	0.327052	1.99492	0.0460516	0.559661
ENSG00000198483	ANKRD35	6.83111	-0.6405	0.321198	-1.99409	0.0461417	0.559661
ENSG00000136404	TM6SF1	50.5127	-0.643773	0.32312	-1.99236	0.0463312	0.560481
ENSG00000149313	AASDHPPT	141.935	-0.413908	0.20772	-1.99262	0.0463029	0.560481
ENSG00000213983	AP1G2	125.539	0.511888	0.256922	1.99239	0.0463287	0.560481
ENSG00000087008	ACOX3	175.004	-0.430115	0.215999	-1.99128	0.0464498	0.561184
ENSG00000119508	NR4A3	108.602	0.606287	0.3045	1.99109	0.0464706	0.561184
ENSG00000010932	FMO1	14.2112	-0.651932	0.327529	-1.99046	0.0465408	0.561541
ENSG00000043514	TRIT1	44.6074	-0.594546	0.29879	-1.98985	0.0466076	0.561856
ENSG00000137274	BPHL	51.0984	0.525729	0.264389	1.98847	0.0467599	0.563199
ENSG00000069812	HES2	134.778	-0.516384	0.260125	-1.98514	0.0471289	0.565256
ENSG00000118762	PKD2	67.6236	-0.487375	0.245452	-1.98562	0.0470757	0.565256
ENSG00000153944	MSI2	36.7006	-0.567873	0.28607	-1.98508	0.0471354	0.565256
ENSG00000180921	FAM83H	111.192	0.444725	0.224028	1.98513	0.0471299	0.565256
ENSG00000233903	Z83851.1	3.28951	0.58027	0.292109	1.98649	0.0469795	0.565256
ENSG00000033867	SLC4A7	257.961	-0.477396	0.24074	-1.98304	0.0473634	0.566399
ENSG00000047230	CTPS2	37.8475	0.611895	0.308486	1.98354	0.0473067	0.566399
ENSG00000107796	ACTA2	384.194	-0.412356	0.207915	-1.98329	0.047335	0.566399
ENSG00000148400	NOTCH1	22.745	0.654857	0.330276	1.98275	0.0473948	0.566399
ENSG00000134028	ADAMDEC1	313.349	-0.636157	0.320979	-1.98193	0.0474871	0.567011
ENSG00000071054	MAP4K4	1079.2	0.402827	0.203308	1.98137	0.0475503	0.567274
ENSG00000089818	NECAP1	133.998	0.48364	0.244242	1.98017	0.0476847	0.567897
ENSG00000181631	P2RY13	18.533	0.655239	0.33088	1.9803	0.0476703	0.567897
ENSG00000127946	HIP1	40.3472	0.554795	0.280266	1.97953	0.0477563	0.568259
ENSG00000170876	TMEM43	412.17	-0.46524	0.235143	-1.97854	0.0478678	0.568606
ENSG00000176160	HSF5	2.4586	0.530855	0.268279	1.97874	0.0478452	0.568606
ENSG00000167779	IGFBP6	58.3368	-0.624915	0.316002	-1.97757	0.0479774	0.569418
ENSG00000103375	AQP8	21.28	0.651032	0.329321	1.97689	0.0480539	0.569653
ENSG00000168306	ACOX2	53.4678	-0.623324	0.315342	-1.97666	0.0480798	0.569653
ENSG00000272831	AC027644.3	31.7767	0.587938	0.297614	1.97551	0.0482108	0.570715
ENSG00000100344	PNPLA3	91.758	0.475522	0.241065	1.97259	0.0485424	0.573657
ENSG00000175395	ZNF25	31.2403	-0.601097	0.304692	-1.9728	0.048518	0.573657
ENSG00000167995	BEST1	36.9135	-0.540102	0.273976	-1.97135	0.0486841	0.574545
ENSG00000170571	EMB	56.4593	0.536913	0.272378	1.9712	0.0487008	0.574545
ENSG00000139835	GRTP1	4.66174	-0.579277	0.294025	-1.97016	0.0488197	0.575455
ENSG00000197879	MYO1C	696.482	0.390961	0.198551	1.96907	0.0489449	0.576439
ENSG00000083454	P2RX5	20.3378	0.651991	0.331225	1.96842	0.0490196	0.576826
ENSG00000105281	SLC1A5	1066.93	0.432479	0.219947	1.96629	0.0492656	0.577919
ENSG00000107829	FBXW4	158.921	0.45393	0.230748	1.96721	0.0491591	0.577919
ENSG00000143514	TP53BP2	220.602	-0.399486	0.203177	-1.9662	0.049276	0.577919
ENSG00000169495	HTRA4	675.25	0.455984	0.231916	1.96616	0.0492799	0.577919
ENSG00000157224	CLDN12	115.997	0.511656	0.260339	1.96534	0.0493744	0.578535
ENSG00000235109	ZSCAN31	5.38578	0.621389	0.316408	1.96389	0.0495431	0.58002
ENSG00000181789	COPG1	354.268	-0.41486	0.211324	-1.96315	0.0496286	0.580529
ENSG00000115306	SPTBN1	651.63	-0.344066	0.17534	-1.96228	0.0497295	0.580974
ENSG00000121879	PIK3CA	138.281	-0.438044	0.223294	-1.96174	0.049793	0.580974
ENSG00000275004	ZNF280B	10.7676	0.642356	0.327407	1.96195	0.0497681	0.580974
ENSG00000038945	MSR1	4250.67	0.392418	0.200201	1.96012	0.0499817	0.582684
ENSG00000130703	OSBPL2	266.595	0.449492	0.229546	1.95818	0.0502089	0.584014
ENSG00000156711	MAPK13	1706.71	-0.30777	0.157182	-1.95805	0.0502246	0.584014
ENSG00000164742	ADCY1	84.8608	0.502841	0.256853	1.9577	0.050265	0.584014
ENSG00000175203	DCTN2	934.344	0.338742	0.172992	1.95814	0.0502141	0.584014
ENSG00000198915	RASGEF1A	63.0753	0.632192	0.323018	1.95714	0.0503312	0.58429
ENSG00000132952	USPL1	17.4451	-0.629373	0.321663	-1.95662	0.0503917	0.584501
ENSG00000166454	ATMIN	459.328	-0.345991	0.176889	-1.95598	0.050468	0.584895
ENSG00000109103	UNC119	204.211	0.418819	0.214189	1.95537	0.0505395	0.585233
ENSG00000171604	CXXC5	1886.56	-0.47862	0.2449	-1.95435	0.0506597	0.586132
ENSG00000213096	ZNF254	15.2174	-0.639739	0.32747	-1.95358	0.0507505	0.586691
ENSG00000144791	LIMD1	43.5117	-0.564171	0.288845	-1.9532	0.0507965	0.586731
ENSG00000276390	AC004241.3	21.54	0.618816	0.317027	1.95193	0.0509459	0.587965
ENSG00000103365	GGA2	351.017	0.370811	0.190083	1.95078	0.0510831	0.589056
ENSG00000119638	NEK9	171.567	-0.495806	0.254222	-1.95028	0.0511422	0.589245
ENSG00000110400	NECTIN1	51.3521	0.55598	0.285171	1.94964	0.051219	0.589638
ENSG00000175352	NRIP3	2754.32	-0.507349	0.260448	-1.94799	0.0514163	0.591416
ENSG00000197969	VPS13A	57.4987	0.493578	0.253675	1.94571	0.0516894	0.594062
ENSG00000185475	TMEM179B	896.866	0.413842	0.212773	1.945	0.0517753	0.594555
ENSG00000182584	ACTL10	8.75	0.637483	0.327915	1.94405	0.0518892	0.595367
ENSG00000129933	MAU2	183.988	0.417663	0.214903	1.94349	0.0519566	0.595645
ENSG00000166348	USP54	22.1849	-0.603308	0.310518	-1.94291	0.052027	0.595957
ENSG00000015153	YAF2	331.947	0.369447	0.190432	1.94005	0.0523739	0.596916
ENSG00000100241	SBF1	519.265	-0.547326	0.282106	-1.94014	0.0523622	0.596916
ENSG00000119231	SENP5	132.496	-0.440669	0.227278	-1.9389	0.0525134	0.596916
ENSG00000136193	SCRN1	82.5066	0.481315	0.247931	1.94133	0.0522183	0.596916
ENSG00000148358	GPR107	472.007	-0.422174	0.217766	-1.93866	0.0525431	0.596916
ENSG00000153234	NR4A2	3.3925	0.562307	0.290024	1.93883	0.0525221	0.596916
ENSG00000156928	MALSU1	398.176	0.375339	0.193353	1.94121	0.0522329	0.596916
ENSG00000163947	ARHGEF3	730.689	-0.427112	0.220074	-1.94076	0.0522869	0.596916
ENSG00000171940	ZNF217	121.561	0.418786	0.215766	1.94092	0.0522677	0.596916
ENSG00000185090	MANEAL	62.6582	0.58718	0.30283	1.93898	0.0525043	0.596916
ENSG00000203288	TDRKH-AS1	5.08092	0.583553	0.301134	1.93785	0.0526409	0.597535
ENSG00000099250	NRP1	285.605	-0.506841	0.261679	-1.93688	0.0527596	0.597899
ENSG00000164053	ATRIP	12.4729	-0.639831	0.330308	-1.93708	0.0527361	0.597899
ENSG00000112651	MRPL2	98.5143	0.486639	0.251451	1.93533	0.05295	0.598263
ENSG00000122877	EGR2	853.689	-0.462675	0.239257	-1.93379	0.0531385	0.598263
ENSG00000138449	SLC40A1	21.2291	0.639686	0.330768	1.93394	0.0531205	0.598263
ENSG00000167749	KLK4	346.849	0.562994	0.290917	1.93524	0.0529609	0.598263
ENSG00000170421	KRT8	3.06181	0.545681	0.282099	1.93436	0.053069	0.598263
ENSG00000198879	SFMBT2	55.0067	0.520624	0.26921	1.93389	0.0531265	0.598263
ENSG00000229474	PATL2	7.86194	0.639442	0.330573	1.93434	0.0530708	0.598263
ENSG00000260418	AL023284.4	5.03928	0.618307	0.319389	1.93591	0.0528791	0.598263
ENSG00000163029	SMC6	225.709	-0.421924	0.218344	-1.93238	0.0533124	0.599732
ENSG00000170955	CAVIN3	68.2586	-0.570322	0.295228	-1.9318	0.0533845	0.600054
ENSG00000100219	XBP1	325.524	0.378056	0.196092	1.92795	0.0538611	0.601167
ENSG00000111817	DSE	298.863	0.449454	0.232901	1.92981	0.0536305	0.601167
ENSG00000123607	TTC21B	14.7172	-0.634983	0.329536	-1.9269	0.053992	0.601167
ENSG00000126814	TRMT5	102.765	-0.527639	0.273632	-1.92828	0.0538202	0.601167
ENSG00000137809	ITGA11	77.2078	-0.551676	0.286223	-1.92743	0.0539257	0.601167
ENSG00000139637	C12orf10	166.49	0.485432	0.251902	1.92707	0.0539711	0.601167
ENSG00000146833	TRIM4	246.513	-0.377472	0.195797	-1.92788	0.0538706	0.601167
ENSG00000154767	XPC	552.859	-0.470525	0.243958	-1.92872	0.0537662	0.601167
ENSG00000163032	VSNL1	3.63843	0.570641	0.295648	1.93013	0.0535903	0.601167
ENSG00000172663	TMEM134	475.092	0.471495	0.244706	1.92679	0.0540062	0.601167
ENSG00000257727	CNPY2	325.703	0.393773	0.204161	1.92874	0.0537631	0.601167
ENSG00000258056	AC009779.2	24.1266	0.607589	0.315269	1.92721	0.0539537	0.601167
ENSG00000102781	KATNAL1	47.169	-0.609643	0.316463	-1.92643	0.0540511	0.601183
ENSG00000101417	PXMP4	54.5194	0.46696	0.242629	1.92459	0.0542813	0.602651
ENSG00000121957	GPSM2	9.16876	0.636593	0.330798	1.92442	0.0543022	0.602651
ENSG00000130244	FAM98C	83.044	0.537582	0.279412	1.92397	0.0543578	0.602651
ENSG00000135446	CDK4	664.484	-0.422559	0.219611	-1.92413	0.0543387	0.602651
ENSG00000267060	PTGES3L	5.39524	0.619009	0.321812	1.92351	0.0544155	0.602807
ENSG00000196420	S100A5	12.5737	0.636681	0.331182	1.92245	0.0545489	0.6038
ENSG00000082512	TRAF5	30.9838	0.559961	0.291447	1.92131	0.0546923	0.604902
ENSG00000131747	TOP2A	53.6077	0.566707	0.295052	1.9207	0.054769	0.605027
ENSG00000143499	SMYD2	123.898	-0.43186	0.224865	-1.92053	0.0547913	0.605027
ENSG00000107263	RAPGEF1	2285.46	-0.376532	0.196221	-1.91892	0.0549945	0.606615
ENSG00000123836	PFKFB2	142.788	0.491542	0.256185	1.91869	0.055023	0.606615
ENSG00000164167	LSM6	85.2363	0.513607	0.267866	1.91741	0.0551865	0.607932
ENSG00000257605	AC073611.1	132.245	-0.40896	0.213334	-1.91699	0.0552388	0.608023
ENSG00000167969	ECI1	587.813	0.46035	0.240272	1.91595	0.0553713	0.608996
ENSG00000043462	LCP2	496.128	-0.397896	0.207782	-1.91497	0.0554965	0.609585
ENSG00000186442	KRT3	2.61327	0.502651	0.262503	1.91484	0.0555132	0.609585
ENSG00000139618	BRCA2	31.7864	-0.581254	0.303851	-1.91296	0.055753	0.611147
ENSG00000238024	DDX39BP2	6.26172	0.618328	0.323273	1.91271	0.0557846	0.611147
ENSG00000270504	AL391422.3	25.6454	0.560588	0.29309	1.91269	0.0557882	0.611147
ENSG00000142235	LMTK3	9.44666	0.629226	0.329107	1.91192	0.055887	0.611743
ENSG00000174780	SRP72	1682.02	-0.344648	0.180346	-1.91105	0.0559987	0.612156
ENSG00000185386	MAPK11	3.62731	-0.598835	0.313373	-1.91093	0.0560134	0.612156
ENSG00000167588	GPD1	852.176	0.563078	0.294831	1.90983	0.0561547	0.613215
ENSG00000092020	PPP2R3C	493.583	-0.505901	0.265119	-1.9082	0.0563652	0.615026
ENSG00000094804	CDC6	3.89623	-0.580331	0.30442	-1.90635	0.0566053	0.615215
ENSG00000100065	CARD10	2.37035	0.425767	0.223326	1.90648	0.0565874	0.615215
ENSG00000120437	ACAT2	4993.71	0.284027	0.148889	1.90765	0.056437	0.615215
ENSG00000175984	DENND2C	5.24712	-0.610315	0.320133	-1.90644	0.0565932	0.615215
ENSG00000196935	SRGAP1	150.008	-0.439377	0.230416	-1.90688	0.0565358	0.615215
ENSG00000143178	TBX19	18.4276	-0.604003	0.317032	-1.90518	0.0567565	0.615404
ENSG00000187051	RPS19BP1	1020.2	0.329635	0.172994	1.90547	0.0567195	0.615404
ENSG00000260517	AC009093.2	35.1556	0.579638	0.304156	1.90572	0.0566859	0.615404
ENSG00000013583	HEBP1	1060.62	-0.312079	0.163948	-1.90352	0.0569731	0.615518
ENSG00000073350	LLGL2	40.09	0.594765	0.312304	1.90444	0.0568523	0.615518
ENSG00000083097	DOPEY1	32.0453	0.575142	0.30276	1.89967	0.0574769	0.615518
ENSG00000101224	CDC25B	87.8276	-0.48144	0.253353	-1.90027	0.0573972	0.615518
ENSG00000102804	TSC22D1	737.819	-0.451504	0.23784	-1.89835	0.0576498	0.615518
ENSG00000104808	DHDH	44.5059	0.626946	0.330142	1.89902	0.0575624	0.615518
ENSG00000106105	GARS	759.251	-0.407474	0.214311	-1.90132	0.0572604	0.615518
ENSG00000106526	ACTR3C	4.43112	0.54499	0.286602	1.90156	0.057229	0.615518
ENSG00000108510	MED13	216.2	-0.42982	0.22635	-1.89892	0.0575751	0.615518
ENSG00000110218	PANX1	62.5433	-0.555645	0.292448	-1.89998	0.0574356	0.615518
ENSG00000111670	GNPTAB	1536.84	-0.340609	0.179029	-1.90253	0.0571013	0.615518
ENSG00000113369	ARRDC3	202.93	0.489774	0.258022	1.89819	0.0576712	0.615518
ENSG00000128159	TUBGCP6	36.0056	0.544666	0.286977	1.89794	0.0577034	0.615518
ENSG00000132274	TRIM22	95.8916	-0.581704	0.30557	-1.90367	0.056953	0.615518
ENSG00000136040	PLXNC1	1466.49	-0.477422	0.251332	-1.89957	0.0574899	0.615518
ENSG00000145990	GFOD1	567.338	-0.429806	0.225843	-1.90312	0.0570251	0.615518
ENSG00000147996	CBWD5	7.38162	0.62119	0.326989	1.89973	0.0574689	0.615518
ENSG00000162032	SPSB3	97.8755	0.478375	0.252031	1.89808	0.0576859	0.615518
ENSG00000167535	CACNB3	42.5422	0.552834	0.290834	1.90086	0.0573209	0.615518
ENSG00000173085	COQ2	278.028	-0.410671	0.21633	-1.89835	0.0576497	0.615518
ENSG00000196154	S100A4	4315.81	0.514386	0.270324	1.90285	0.0570601	0.615518
ENSG00000100058	CRYBB2P1	61.1946	0.463715	0.24449	1.89666	0.0578728	0.616452
ENSG00000155744	FAM126B	154.132	0.4214	0.222187	1.8966	0.0578803	0.616452
ENSG00000122224	LY9	114.78	-0.496349	0.261888	-1.89527	0.0580566	0.616699
ENSG00000130204	TOMM40	681.739	-0.441601	0.232943	-1.89575	0.0579936	0.616699
ENSG00000174839	DENND6A	41.8403	-0.52372	0.276358	-1.89508	0.0580816	0.616699
ENSG00000260793	AC003102.1	5.67069	0.617968	0.326091	1.89508	0.0580822	0.616699
ENSG00000177989	ODF3B	32.1044	0.567653	0.299674	1.89424	0.0581937	0.617408
ENSG00000109184	DCUN1D4	47.3899	0.540215	0.285379	1.89298	0.058361	0.618707
ENSG00000161944	ASGR2	3.37011	0.526974	0.27849	1.89225	0.0584576	0.619256
ENSG00000043143	JADE2	117.481	0.4826	0.255452	1.8892	0.0588655	0.620536
ENSG00000050405	LIMA1	400.281	-0.493294	0.261188	-1.88865	0.0589381	0.620536
ENSG00000124006	OBSL1	33.5042	-0.584987	0.309575	-1.88965	0.058805	0.620536
ENSG00000128607	KLHDC10	333.34	0.36675	0.194169	1.88882	0.0589162	0.620536
ENSG00000142949	PTPRF	19.6531	0.625179	0.330954	1.88902	0.0588892	0.620536
ENSG00000223573	TINCR	8.50436	0.614363	0.325136	1.88956	0.0588173	0.620536
ENSG00000273199	AP000692.2	3.53505	-0.569101	0.301294	-1.88886	0.0589109	0.620536
ENSG00000273729	AC007686.3	13.7911	0.619052	0.327666	1.88928	0.0588544	0.620536
ENSG00000135655	USP15	516.796	-0.477418	0.252939	-1.88748	0.0590952	0.621716
ENSG00000186162	CIDECP	102.178	0.490861	0.260185	1.88659	0.0592159	0.622512
ENSG00000086666	ZFAND6	697.091	-0.413121	0.219147	-1.88513	0.0594126	0.622624
ENSG00000099326	MZF1	19.3259	0.608084	0.322618	1.88484	0.0594513	0.622624
ENSG00000105717	PBX4	10.4041	-0.618798	0.328605	-1.88311	0.059686	0.622624
ENSG00000108691	CCL2	86.9014	0.617882	0.328224	1.8825	0.0597679	0.622624
ENSG00000135953	MFSD9	52.0885	0.47856	0.253805	1.88554	0.0593565	0.622624
ENSG00000155893	PXYLP1	7.78173	-0.623821	0.33116	-1.88375	0.0595994	0.622624
ENSG00000181656	GPR88	2.82485	0.478425	0.253809	1.88498	0.0594323	0.622624
ENSG00000183785	TUBA8	32.9039	-0.583136	0.309662	-1.88314	0.0596818	0.622624
ENSG00000186017	ZNF566	21.9301	-0.579525	0.307587	-1.8841	0.0595516	0.622624
ENSG00000204516	MICB	239.903	0.486133	0.258234	1.88253	0.0597643	0.622624
ENSG00000215114	UBXN2B	94.5075	0.457531	0.242988	1.88294	0.0597088	0.622624
ENSG00000227591	AL031316.1	8.10195	0.57656	0.306117	1.88346	0.059638	0.622624
ENSG00000184678	HIST2H2BE	43.5509	0.524721	0.27882	1.88193	0.0598455	0.622962
ENSG00000126249	PDCD2L	19.0079	-0.620922	0.330147	-1.88074	0.060007	0.624173
ENSG00000099337	KCNK6	122.025	0.431122	0.229318	1.88002	0.0601059	0.62426
ENSG00000213445	SIPA1	82.36	-0.43722	0.232542	-1.88018	0.0600837	0.62426
ENSG00000083807	SLC27A5	19.8738	0.5845	0.31148	1.87653	0.0605831	0.625966
ENSG00000100379	KCTD17	50.9671	-0.535654	0.285429	-1.87666	0.0605641	0.625966
ENSG00000117385	P3H1	40.7565	0.554401	0.295382	1.87689	0.0605325	0.625966
ENSG00000119720	NRDE2	132.047	-0.404047	0.215177	-1.87774	0.0604163	0.625966
ENSG00000142528	ZNF473	27.3938	0.569775	0.303489	1.87741	0.0604613	0.625966
ENSG00000157657	ZNF618	143.441	-0.566509	0.301951	-1.87616	0.060633	0.625966
ENSG00000164032	H2AFZ	1500.53	0.37042	0.197198	1.87842	0.0603235	0.625966
ENSG00000214688	C10orf105	8.75479	0.576274	0.307145	1.87623	0.060624	0.625966
ENSG00000057935	MTA3	59.9754	-0.474823	0.253276	-1.87472	0.0608308	0.627539
ENSG00000198420	TCAF1	40.6565	0.499182	0.266341	1.87423	0.0608994	0.627777
ENSG00000196465	MYL6B	128.382	-0.475709	0.253874	-1.8738	0.0609584	0.627917
ENSG00000126759	CFP	16.727	0.618915	0.330631	1.87192	0.0612178	0.630119
ENSG00000153310	FAM49B	2042.3	-0.369858	0.197693	-1.87087	0.0613625	0.631138
ENSG00000119471	HSDL2	330.896	0.369655	0.197663	1.87012	0.0614666	0.631737
ENSG00000204267	TAP2	431.869	-0.588494	0.314796	-1.86944	0.061561	0.632237
ENSG00000067533	RRP15	215.509	-0.391409	0.209481	-1.86847	0.0616969	0.632949
ENSG00000166716	ZNF592	111.806	-0.437899	0.234432	-1.86791	0.0617742	0.632949
ENSG00000198899	MT-ATP6	39867	0.421856	0.225834	1.86799	0.0617631	0.632949
ENSG00000272688	AP005329.3	6.09761	0.564309	0.302153	1.86763	0.0618138	0.632949
ENSG00000121210	TMEM131L	40.4567	0.579247	0.310533	1.86533	0.0621351	0.635297
ENSG00000196352	CD55	159.082	0.411167	0.220387	1.86566	0.0620894	0.635297
ENSG00000079134	THOC1	53.7336	-0.47308	0.253913	-1.86316	0.0624403	0.637945
ENSG00000119906	SLF2	294.182	-0.323284	0.173935	-1.85865	0.0630767	0.642575
ENSG00000160791	CCR5	106.028	-0.516198	0.277647	-1.85919	0.0630006	0.642575
ENSG00000197102	DYNC1H1	1005.88	0.411846	0.221491	1.85942	0.062967	0.642575
ENSG00000225224	RPS27AP12	3.36642	0.573882	0.308766	1.85863	0.0630797	0.642575
ENSG00000068796	KIF2A	414.247	-0.410113	0.220694	-1.85829	0.0631279	0.642592
ENSG00000139970	RTN1	141.592	-0.575348	0.309741	-1.85751	0.0632384	0.643242
ENSG00000178718	RPP25	114.321	0.516393	0.27812	1.85673	0.0633495	0.643898
ENSG00000168116	KIAA1586	35.5691	-0.506666	0.273057	-1.85553	0.0635204	0.64476
ENSG00000185640	KRT79	66.5883	0.612134	0.329906	1.85548	0.0635278	0.64476
ENSG00000068745	IP6K2	193.69	0.347692	0.18748	1.85455	0.0636598	0.645152
ENSG00000267493	CIRBP-AS1	2.46252	-0.492082	0.265292	-1.85487	0.0636149	0.645152
ENSG00000160211	G6PD	2567.27	-0.333541	0.179928	-1.85375	0.0637754	0.645562
ENSG00000178935	ZNF552	16.8428	0.599752	0.323558	1.85362	0.0637939	0.645562
ENSG00000118640	VAMP8	4918.8	0.410549	0.221718	1.85167	0.0640731	0.646178
ENSG00000132405	TBC1D14	125.833	0.531793	0.287156	1.85193	0.0640355	0.646178
ENSG00000142327	RNPEPL1	742.262	0.40588	0.219287	1.85091	0.0641825	0.646178
ENSG00000146463	ZMYM4	198.914	-0.387262	0.209024	-1.85272	0.063923	0.646178
ENSG00000149761	NUDT22	364.588	0.460354	0.248697	1.85107	0.0641599	0.646178
ENSG00000177169	ULK1	131.339	0.414435	0.223863	1.85129	0.0641282	0.646178
ENSG00000260589	STAM-AS1	2.71392	0.49786	0.268772	1.85235	0.0639755	0.646178
ENSG00000127955	GNAI1	3.53882	-0.518877	0.28065	-1.84884	0.064481	0.64783
ENSG00000139083	ETV6	377.14	-0.342159	0.185096	-1.84854	0.0645236	0.64783
ENSG00000139350	NEDD1	123.58	-0.469121	0.253878	-1.84782	0.0646281	0.64783
ENSG00000143333	RGS16	9.98632	0.609209	0.329661	1.84798	0.0646046	0.64783
ENSG00000148634	HERC4	140.914	-0.399092	0.215824	-1.84915	0.0644359	0.64783
ENSG00000188010	MORN2	126.921	0.557732	0.301788	1.84809	0.0645891	0.64783
ENSG00000163913	IFT122	160.906	-0.457857	0.247884	-1.84706	0.0647384	0.648464
ENSG00000138100	TRIM54	88.4987	-0.607385	0.32896	-1.84638	0.0648368	0.648573
ENSG00000171720	HDAC3	367.906	0.343566	0.18608	1.84634	0.0648432	0.648573
ENSG00000126970	ZC4H2	14.0195	-0.596777	0.32347	-1.84492	0.0650488	0.649218
ENSG00000128218	VPREB3	7.13766	-0.592114	0.320913	-1.84509	0.0650239	0.649218
ENSG00000142867	BCL10	141.242	-0.413403	0.224003	-1.84553	0.0649607	0.649218
ENSG00000178999	AURKB	11.9815	0.605987	0.328644	1.8439	0.0651972	0.650229
ENSG00000079435	LIPE	7.03423	0.598114	0.324744	1.8418	0.0655038	0.650697
ENSG00000124257	NEURL2	12.0165	0.60479	0.328286	1.84227	0.0654362	0.650697
ENSG00000129993	CBFA2T3	63.9949	-0.466717	0.253424	-1.84165	0.065527	0.650697
ENSG00000144649	FAM198A	3.80801	0.522133	0.283441	1.84212	0.0654573	0.650697
ENSG00000198440	ZNF583	23.7753	-0.554161	0.300703	-1.84289	0.0653458	0.650697
ENSG00000253833	AC022868.1	17.2091	-0.583444	0.316731	-1.84208	0.0654631	0.650697
ENSG00000132394	EEFSEC	52.6386	-0.544491	0.29598	-1.83962	0.0658241	0.652709
ENSG00000198225	FKBP1C	3.94361	-0.553971	0.301111	-1.83976	0.0658034	0.652709
ENSG00000166448	TMEM130	14.7702	-0.608695	0.331108	-1.83836	0.06601	0.654081
ENSG00000005513	SOX8	2.44537	-0.483047	0.263898	-1.83043	0.0671855	0.658769
ENSG00000010803	SCMH1	40.2979	0.531367	0.290132	1.83147	0.067031	0.658769
ENSG00000107242	PIP5K1B	6.88921	-0.598601	0.326834	-1.83151	0.0670238	0.658769
ENSG00000113013	HSPA9	1287.49	-0.320173	0.17501	-1.82946	0.0673309	0.658769
ENSG00000123095	BHLHE41	1417.83	-0.453381	0.247419	-1.83244	0.0668854	0.658769
ENSG00000124225	PMEPA1	15.4855	-0.606025	0.330783	-1.83209	0.0669379	0.658769
ENSG00000133704	IPO8	248.206	-0.372941	0.203897	-1.82906	0.0673899	0.658769
ENSG00000135709	KIAA0513	292.006	0.395658	0.216122	1.83072	0.0671425	0.658769
ENSG00000143942	CHAC2	3.55254	0.548501	0.299314	1.83253	0.066873	0.658769
ENSG00000144130	NT5DC4	6.36872	0.590657	0.322166	1.8334	0.0667436	0.658769
ENSG00000145214	DGKQ	154.689	0.381579	0.208544	1.82973	0.0672897	0.658769
ENSG00000149212	SESN3	16.6696	0.598209	0.326928	1.82979	0.0672815	0.658769
ENSG00000156374	PCGF6	17.1827	-0.57834	0.31529	-1.83431	0.0666077	0.658769
ENSG00000158747	NBL1	55.3272	-0.581741	0.317509	-1.8322	0.066921	0.658769
ENSG00000168924	LETM1	474.489	-0.305017	0.166314	-1.83398	0.0666574	0.658769
ENSG00000169756	LIMS1	4298.61	-0.367678	0.200758	-1.83144	0.0670345	0.658769
ENSG00000185340	GAS2L1	165.546	-0.448587	0.245224	-1.8293	0.0673554	0.658769
ENSG00000196466	ZNF799	14.2029	0.600664	0.328256	1.82986	0.0672703	0.658769
ENSG00000275202	AL161421.1	27.5688	0.605502	0.330089	1.83436	0.0666006	0.658769
ENSG00000100823	APEX1	310.973	-0.475347	0.259986	-1.82835	0.0674966	0.658777
ENSG00000138376	BARD1	70.047	-0.421959	0.230873	-1.82766	0.0676	0.658777
ENSG00000141026	MED9	101.479	0.387735	0.212137	1.82776	0.0675853	0.658777
ENSG00000149115	TNKS1BP1	128.054	-0.470857	0.257655	-1.82747	0.0676293	0.658777
ENSG00000180917	CMTR2	39.8167	-0.567915	0.310751	-1.82755	0.0676164	0.658777
ENSG00000146842	TMEM209	31.6916	0.520016	0.284611	1.82711	0.0676833	0.658839
ENSG00000147687	TATDN1	201.681	-0.376013	0.205843	-1.8267	0.0677452	0.658976
ENSG00000142188	TMEM50B	81.4933	0.451107	0.247186	1.82497	0.0680058	0.660115
ENSG00000152784	PRDM8	3.75073	0.515597	0.282447	1.82547	0.0679304	0.660115
ENSG00000236700	LINC01010	679.062	-0.475205	0.260376	-1.82507	0.0679903	0.660115
ENSG00000186352	ANKRD37	23.3599	-0.569215	0.312064	-1.82403	0.0681474	0.660562
ENSG00000253293	HOXA10	4.50945	-0.538429	0.295186	-1.82403	0.0681475	0.660562
ENSG00000213390	ARHGAP19	6.75061	-0.586209	0.321506	-1.82332	0.0682548	0.661137
ENSG00000144959	NCEH1	1770.5	-0.437398	0.239937	-1.82297	0.068308	0.661189
ENSG00000162613	FUBP1	456.559	0.408751	0.224313	1.82224	0.0684193	0.661262
ENSG00000166923	GREM1	62.9866	-0.600427	0.3296	-1.82169	0.0685026	0.661262
ENSG00000170365	SMAD1	83.2381	0.501968	0.275486	1.82212	0.0684371	0.661262
ENSG00000267519	AC020916.1	7.16528	-0.586198	0.321794	-1.82166	0.0685072	0.661262
ENSG00000156265	MAP3K7CL	11.3566	0.603079	0.331165	1.82108	0.0685943	0.66164
ENSG00000065621	GSTO2	7.68932	0.585181	0.321822	1.81833	0.069013	0.661867
ENSG00000072786	STK10	1008.13	-0.309045	0.169863	-1.81937	0.0688548	0.661867
ENSG00000107021	TBC1D13	289.47	0.461588	0.253686	1.81952	0.0688318	0.661867
ENSG00000160703	NLRX1	126.397	0.479079	0.263506	1.8181	0.0690493	0.661867
ENSG00000169118	CSNK1G1	366.273	-0.425888	0.234224	-1.81829	0.0690196	0.661867
ENSG00000169627	BOLA2B	4.40887	0.576195	0.316617	1.81985	0.0687819	0.661867
ENSG00000171174	RBKS	36.5034	0.567135	0.311801	1.8189	0.0689267	0.661867
ENSG00000171227	TMEM37	176.384	0.540659	0.297028	1.82023	0.0687244	0.661867
ENSG00000177917	ARL6IP6	22.5657	0.587587	0.323049	1.81888	0.0689299	0.661867
ENSG00000146350	TBC1D32	8.82812	-0.602014	0.331196	-1.8177	0.0691103	0.661992
ENSG00000115339	GALNT3	2.8567	0.455468	0.250687	1.81688	0.0692351	0.662727
ENSG00000158488	CD1E	17.4522	0.568322	0.312913	1.81623	0.0693356	0.663229
ENSG00000272115	AC233992.3	2.35384	-0.437556	0.240992	-1.81565	0.0694246	0.66362
ENSG00000175221	MED16	84.3195	0.455716	0.251059	1.81518	0.0694969	0.663852
ENSG00000065135	GNAI3	679.813	-0.314385	0.173272	-1.81439	0.069617	0.664539
ENSG00000073111	MCM2	59.6671	-0.588792	0.324798	-1.8128	0.0698631	0.664796
ENSG00000149489	ROM1	25.6763	0.567187	0.312718	1.81373	0.0697188	0.664796
ENSG00000157184	CPT2	362.37	0.340743	0.188045	1.81203	0.0699811	0.664796
ENSG00000165259	HDX	12.3181	-0.59166	0.326489	-1.81219	0.0699564	0.664796
ENSG00000167118	URM1	802.87	0.34856	0.192194	1.81358	0.0697425	0.664796
ENSG00000240489	SETP14	3.37576	-0.516217	0.284692	-1.81325	0.0697938	0.664796
ENSG00000246705	H2AFJ	372.339	0.420426	0.231974	1.81239	0.0699266	0.664796
ENSG00000076003	MCM6	103.945	-0.438444	0.242107	-1.81095	0.070148	0.665466
ENSG00000268996	MAN1B1-AS1	23.6357	0.572605	0.316162	1.81111	0.0701231	0.665466
ENSG00000166128	RAB8B	492.958	-0.374489	0.206871	-1.81025	0.0702567	0.66604
ENSG00000074657	ZNF532	9.4317	-0.598426	0.331036	-1.80774	0.0706473	0.669227
ENSG00000186891	TNFRSF18	10.1922	0.59764	0.330651	1.80746	0.0706899	0.669227
ENSG00000164620	RELL2	32.9272	0.552339	0.305742	1.80655	0.0708323	0.669514
ENSG00000167552	TUBA1A	2218.24	0.477106	0.264095	1.80657	0.0708297	0.669514
ENSG00000277324	AC093462.1	2.36638	0.50292	0.27842	1.80634	0.0708658	0.669514
ENSG00000128805	ARHGAP22	216.73	-0.392612	0.217516	-1.80497	0.0710786	0.671066
ENSG00000135127	BICDL1	13.5113	0.581279	0.322156	1.80434	0.0711775	0.67154
ENSG00000275418	AC104971.3	2.48277	-0.429902	0.238304	-1.80401	0.0712299	0.671576
ENSG00000112759	SLC29A1	335.704	-0.369703	0.205128	-1.8023	0.0714981	0.673579
ENSG00000169504	CLIC4	396.885	-0.523328	0.29041	-1.80203	0.07154	0.673579
ENSG00000108474	PIGL	19.566	0.563876	0.312997	1.80154	0.0716185	0.673858
ENSG00000080189	SLC35C2	341.411	0.34377	0.190931	1.8005	0.0717825	0.674941
ENSG00000078237	TIGAR	332.108	-0.514993	0.286345	-1.79851	0.072097	0.674981
ENSG00000104290	FZD3	8.71008	0.592565	0.329635	1.79764	0.0722342	0.674981
ENSG00000110344	UBE4A	462.522	0.31224	0.173692	1.79766	0.0722308	0.674981
ENSG00000115816	CEBPZ	539.188	-0.367	0.203951	-1.79945	0.0719471	0.674981
ENSG00000119139	TJP2	30.202	0.51236	0.284684	1.79975	0.0718996	0.674981
ENSG00000147206	NXF3	19.3493	0.591547	0.328885	1.79865	0.0720747	0.674981
ENSG00000159128	IFNGR2	984.919	0.420931	0.234192	1.79738	0.0722757	0.674981
ENSG00000196267	ZNF836	74.2691	0.444169	0.247062	1.7978	0.0722088	0.674981
ENSG00000196459	TRAPPC2	55.504	0.539368	0.299995	1.79792	0.0721895	0.674981
ENSG00000273270	AC090114.2	25.4824	0.571825	0.31785	1.79904	0.0720124	0.674981
ENSG00000118113	MMP8	6.81891	-0.559628	0.311485	-1.79664	0.072392	0.67561
ENSG00000070413	DGCR2	283.773	0.331899	0.18478	1.79619	0.0724645	0.675829
ENSG00000257838	AC106788.1	121.469	0.566015	0.31536	1.79482	0.0726819	0.677399
ENSG00000074706	IPCEF1	5.33418	0.535449	0.298484	1.79389	0.0728301	0.678322
ENSG00000184220	CMSS1	50.51	-0.515911	0.287731	-1.79303	0.072968	0.679148
ENSG00000177791	MYOZ1	336.595	0.420731	0.23483	1.79164	0.0731904	0.68076
ENSG00000260997	AC004847.1	3.91205	0.48739	0.272097	1.79124	0.0732552	0.680904
ENSG00000224616	RTCA-AS1	7.50613	0.593017	0.331225	1.79038	0.0733933	0.681692
ENSG00000243646	IL10RB	1807.63	0.320295	0.178927	1.79009	0.0734388	0.681692
ENSG00000079332	SAR1A	807.911	0.421086	0.235476	1.78823	0.0737385	0.682223
ENSG00000128739	SNRPN	478.475	0.39745	0.222293	1.78795	0.0737835	0.682223
ENSG00000143418	CERS2	180.951	-0.367617	0.205448	-1.78934	0.0735603	0.682223
ENSG00000164506	STXBP5	76.1179	0.412344	0.230595	1.78817	0.0737483	0.682223
ENSG00000171476	HOPX	4.46322	-0.543883	0.304202	-1.7879	0.0737925	0.682223
ENSG00000174151	CYB561D1	110.132	0.45621	0.255143	1.78805	0.0737674	0.682223
ENSG00000118369	USP35	9.09607	0.588345	0.329228	1.78704	0.0739305	0.682827
ENSG00000172057	ORMDL3	76.5607	0.450764	0.252263	1.78688	0.0739568	0.682827
ENSG00000101236	RNF24	373.021	0.428915	0.240218	1.78552	0.0741768	0.683411
ENSG00000197771	MCMBP	84.8372	-0.476576	0.266919	-1.78547	0.0741854	0.683411
ENSG00000198863	RUNDC1	199.881	0.419754	0.235075	1.78562	0.0741608	0.683411
ENSG00000234380	LINC01426	18.496	-0.584888	0.327619	-1.78527	0.0742181	0.683411
ENSG00000188522	FAM83G	59.0532	0.450781	0.252728	1.78366	0.0744788	0.685354
ENSG00000172216	CEBPB	2268.85	-0.45719	0.256386	-1.78321	0.0745518	0.685569
ENSG00000119401	TRIM32	54.3488	-0.490558	0.275159	-1.78282	0.0746157	0.685699
ENSG00000143226	FCGR2A	262.343	-0.471394	0.264521	-1.78207	0.0747386	0.685915
ENSG00000163946	FAM208A	164.285	-0.445789	0.250147	-1.78211	0.0747309	0.685915
ENSG00000268729	AC020922.2	4.49639	-0.517811	0.290665	-1.78147	0.074836	0.686353
ENSG00000137076	TLN1	1704.48	-0.42705	0.2398	-1.78086	0.0749358	0.68647
ENSG00000172458	IL17D	2.6416	0.506842	0.284618	1.78078	0.0749483	0.68647
ENSG00000084731	KIF3C	20.5448	-0.533276	0.299646	-1.77968	0.0751278	0.687245
ENSG00000197238	HIST1H4J	5.79918	-0.540242	0.303566	-1.77965	0.0751325	0.687245
ENSG00000269925	Z98884.2	6.49375	0.586102	0.329452	1.77902	0.0752367	0.687744
ENSG00000272092	AC087623.3	6.36422	0.561527	0.315709	1.77862	0.0753017	0.687881
ENSG00000197081	IGF2R	1599.75	-0.450834	0.253545	-1.77812	0.075384	0.688178
ENSG00000123700	KCNJ2	17.1091	0.588101	0.330933	1.7771	0.0755512	0.689249
ENSG00000148926	ADM	110.234	0.502424	0.282836	1.77638	0.0756708	0.689429
ENSG00000261485	PAN3-AS1	3.76229	0.512893	0.288682	1.77667	0.0756228	0.689429
ENSG00000173137	ADCK5	14.1595	0.581762	0.327609	1.77578	0.0757693	0.68987
ENSG00000204396	VWA7	4.86821	0.536417	0.30222	1.77493	0.0759102	0.690697
ENSG00000070950	RAD18	43.2432	-0.456327	0.257341	-1.77324	0.0761888	0.69141
ENSG00000135094	SDS	1465.64	0.533324	0.30065	1.7739	0.0760793	0.69141
ENSG00000167186	COQ7	89.7193	-0.402569	0.226948	-1.77384	0.0760898	0.69141
ENSG00000213903	LTB4R	222.416	0.508342	0.28663	1.77351	0.0761437	0.69141
ENSG00000151553	FAM160B1	61.0616	-0.489252	0.275996	-1.77268	0.0762817	0.691557
ENSG00000196150	ZNF250	7.37209	0.576625	0.32531	1.77254	0.0763052	0.691557
ENSG00000072121	ZFYVE26	461.81	0.32162	0.181817	1.76892	0.0769069	0.694648
ENSG00000091127	PUS7	13.6035	-0.570023	0.322183	-1.76925	0.0768521	0.694648
ENSG00000127526	SLC35E1	501.733	-0.318513	0.180159	-1.76795	0.0770687	0.694648
ENSG00000158987	RAPGEF6	10.5669	-0.583226	0.32958	-1.76961	0.0767927	0.694648
ENSG00000160113	NR2F6	72.401	0.423986	0.239965	1.76687	0.0772503	0.694648
ENSG00000184428	TOP1MT	135.88	-0.47317	0.267756	-1.76717	0.0771995	0.694648
ENSG00000187808	SOWAHD	105.737	0.383205	0.216706	1.76832	0.0770074	0.694648
ENSG00000188037	CLCN1	15.6738	0.580394	0.328051	1.76922	0.0768579	0.694648
ENSG00000197747	S100A10	2433.45	0.374189	0.211651	1.76795	0.0770691	0.694648
ENSG00000198961	PJA2	774.494	-0.331176	0.18742	-1.76703	0.0772239	0.694648
ENSG00000215845	TSTD1	578.472	0.441851	0.250058	1.767	0.077229	0.694648
ENSG00000224023	AL158835.1	3.98628	0.535252	0.302476	1.76957	0.0767989	0.694648
ENSG00000125445	MRPS7	699.296	0.355915	0.201476	1.76654	0.077305	0.694688
ENSG00000196313	POM121	134.279	0.405741	0.229887	1.76496	0.0775708	0.696623
ENSG00000131759	RARA	66.4307	-0.444972	0.252251	-1.76401	0.077731	0.697374
ENSG00000176273	SLC35G1	6.71267	-0.581118	0.329462	-1.76384	0.0777592	0.697374
ENSG00000198722	UNC13B	43.4862	-0.462003	0.261972	-1.76356	0.0778059	0.697374
ENSG00000174516	PELI3	111.436	0.38371	0.217663	1.76286	0.0779244	0.69753
ENSG00000185905	C16orf54	262.913	0.438019	0.248447	1.76302	0.0778965	0.69753
ENSG00000083123	BCKDHB	17.1802	0.580369	0.329475	1.7615	0.0781545	0.698149
ENSG00000106299	WASL	194.808	0.448215	0.254616	1.76035	0.0783476	0.698149
ENSG00000116668	SWT1	45.4593	-0.462737	0.262843	-1.76051	0.0783215	0.698149
ENSG00000125995	ROMO1	2032.36	0.351234	0.199407	1.76139	0.0781717	0.698149
ENSG00000223509	AC135983.2	11.4647	0.582104	0.330489	1.76134	0.0781809	0.698149
ENSG00000225611	LINC02158	13.9182	0.580593	0.329731	1.76081	0.0782711	0.698149
ENSG00000235979	AC004448.2	5.0991	-0.552747	0.313916	-1.76081	0.0782707	0.698149
ENSG00000124120	TTPAL	44.6686	0.542005	0.307971	1.75993	0.0784203	0.698346
ENSG00000116161	CACYBP	441.973	0.36258	0.206199	1.7584	0.0786792	0.698861
ENSG00000132780	NASP	141.159	-0.360267	0.204954	-1.7578	0.078782	0.698861
ENSG00000133055	MYBPH	59.2177	-0.558345	0.317635	-1.75782	0.0787781	0.698861
ENSG00000158457	TSPAN33	219.195	-0.546201	0.310704	-1.75795	0.0787563	0.698861
ENSG00000166479	TMX3	205.119	-0.382582	0.217623	-1.758	0.0787468	0.698861
ENSG00000214530	STARD10	35.676	0.504468	0.286815	1.75886	0.0786005	0.698861
ENSG00000178567	EPM2AIP1	144.486	0.401172	0.228283	1.75734	0.0788592	0.699097
ENSG00000055130	CUL1	240.086	0.337456	0.192414	1.7538	0.0794655	0.700652
ENSG00000140526	ABHD2	1509.97	0.381238	0.217161	1.75555	0.0791645	0.700652
ENSG00000161929	SCIMP	184.799	0.493234	0.281025	1.75513	0.0792379	0.700652
ENSG00000171649	ZIK1	6.81043	-0.579999	0.330602	-1.75437	0.079367	0.700652
ENSG00000196227	FAM217B	256.318	0.365564	0.20846	1.75364	0.0794915	0.700652
ENSG00000226200	SGMS1-AS1	17.8505	0.562884	0.320898	1.75409	0.0794154	0.700652
ENSG00000228140	AL031283.1	6.58143	0.573855	0.326883	1.75553	0.079168	0.700652
ENSG00000247708	STX18-AS1	11.0192	-0.574245	0.32724	-1.75481	0.0792914	0.700652
ENSG00000271605	MILR1	161.027	0.449103	0.255977	1.75447	0.0793501	0.700652
ENSG00000096092	TMEM14A	44.3818	-0.555192	0.316751	-1.75277	0.0796413	0.701524
ENSG00000100284	TOM1	665.179	0.356778	0.203636	1.75204	0.0797674	0.701906
ENSG00000148832	PAOX	89.107	-0.429743	0.245422	-1.75104	0.0799388	0.701906
ENSG00000174837	ADGRE1	7.56329	-0.52072	0.297335	-1.75129	0.0798957	0.701906
ENSG00000204084	INPP5B	47.7028	0.486992	0.278028	1.7516	0.0798431	0.701906
ENSG00000212664	AC064799.1	9.49364	-0.561273	0.320481	-1.75135	0.0798865	0.701906
ENSG00000177951	BET1L	207.11	0.334246	0.191165	1.74846	0.0803836	0.705362
ENSG00000163932	PRKCD	595.979	-0.360933	0.206495	-1.74791	0.0804803	0.705762
ENSG00000125912	NCLN	650.466	-0.342598	0.19615	-1.74661	0.0807047	0.70728
ENSG00000035928	RFC1	395.541	-0.325149	0.186293	-1.74536	0.0809221	0.708736
ENSG00000179855	GIPC3	117.788	-0.434615	0.249104	-1.74471	0.0810351	0.709275
ENSG00000133597	ADCK2	324.779	-0.37843	0.217184	-1.74244	0.0814319	0.71213
ENSG00000168374	ARF4	723.177	0.357954	0.205455	1.74225	0.0814644	0.71213
ENSG00000115107	STEAP3	78.7595	-0.476798	0.273762	-1.74166	0.0815687	0.712454
ENSG00000172575	RASGRP1	37.5322	0.540103	0.310145	1.74145	0.0816047	0.712454
ENSG00000111696	NT5DC3	14.0962	0.564346	0.324257	1.74043	0.0817837	0.713114
ENSG00000170458	CD14	368.707	0.4897	0.281343	1.74058	0.0817579	0.713114
ENSG00000179965	ZNF771	14.1696	-0.560657	0.322388	-1.73908	0.0820213	0.714735
ENSG00000262049	AC139530.1	4.74288	0.514119	0.295927	1.73732	0.0823311	0.716982
ENSG00000158604	TMED4	523.041	0.296313	0.170597	1.73691	0.0824023	0.71715
ENSG00000173198	CYSLTR1	32.0927	0.568095	0.327202	1.73622	0.0825247	0.717762
ENSG00000147044	CASK	21.2619	0.536168	0.308969	1.73534	0.0826803	0.718662
ENSG00000092199	HNRNPC	2317.81	-0.276467	0.15937	-1.73475	0.0827858	0.719127
ENSG00000076513	ANKRD13A	335.444	0.346671	0.199954	1.73375	0.0829622	0.719588
ENSG00000138231	DBR1	100.852	-0.428129	0.246965	-1.73357	0.0829953	0.719588
ENSG00000147364	FBXO25	375.633	0.379665	0.218977	1.73382	0.0829504	0.719588
ENSG00000124549	BTN2A3P	3.15176	-0.51581	0.297604	-1.73321	0.0830589	0.719687
ENSG00000100300	TSPO	3604.91	0.308609	0.178229	1.73154	0.0833562	0.721011
ENSG00000153774	CFDP1	479.052	-0.302329	0.174583	-1.73172	0.0833242	0.721011
ENSG00000213693	SEC14L1P1	2.94588	0.475439	0.274587	1.73147	0.0833683	0.721011
ENSG00000239521	CASTOR3	22.9596	0.538961	0.31145	1.73049	0.0835432	0.722071
ENSG00000114166	KAT2B	37.374	-0.499046	0.288518	-1.72969	0.0836861	0.722292
ENSG00000127838	PNKD	839.887	-0.403454	0.23324	-1.72978	0.0836689	0.722292
ENSG00000164086	DUSP7	101.551	-0.556734	0.321911	-1.72947	0.0837258	0.722292
ENSG00000104886	PLEKHJ1	364.904	0.348163	0.201609	1.72692	0.0841824	0.723665
ENSG00000120800	UTP20	52.2185	-0.422222	0.244549	-1.72653	0.0842519	0.723665
ENSG00000131503	ANKHD1	26.3835	0.521698	0.302163	1.72655	0.084249	0.723665
ENSG00000132589	FLOT2	812.573	0.394301	0.228324	1.72694	0.0841788	0.723665
ENSG00000163539	CLASP2	128.675	-0.381664	0.221045	-1.72663	0.0842333	0.723665
ENSG00000167065	DUSP18	399.319	0.283129	0.163871	1.72776	0.0840321	0.723665
ENSG00000249471	ZNF324B	8.67024	-0.562837	0.325906	-1.72699	0.084169	0.723665
ENSG00000023902	PLEKHO1	3818.28	-0.40822	0.23649	-1.72616	0.084318	0.723782
ENSG00000116679	IVNS1ABP	1470.75	-0.351066	0.203491	-1.72522	0.0844876	0.724337
ENSG00000146670	CDCA5	5.68895	-0.547425	0.317273	-1.72541	0.084454	0.724337
ENSG00000142405	NLRP12	10.5974	0.571249	0.331215	1.72471	0.0845797	0.724677
ENSG00000101353	MROH8	3.46046	-0.500754	0.290587	-1.72325	0.0848433	0.725384
ENSG00000106080	FKBP14	48.3695	-0.499952	0.290092	-1.72342	0.084812	0.725384
ENSG00000272655	POLR2J4	40.3324	0.503723	0.292257	1.72356	0.0847867	0.725384
ENSG00000276851	AC002401.4	6.50931	-0.54924	0.318753	-1.72309	0.0848724	0.725384
ENSG00000120756	PLS1	33.4336	0.54253	0.31499	1.72238	0.0850016	0.725654
ENSG00000151715	TMEM45B	17.2719	-0.545138	0.316544	-1.72215	0.0850415	0.725654
ENSG00000163785	RYK	83.7277	0.417666	0.242582	1.72175	0.0851144	0.725654
ENSG00000260912	AL158206.1	41.8466	0.562359	0.32661	1.72181	0.085104	0.725654
ENSG00000119523	ALG2	446.583	0.308756	0.17946	1.72047	0.0853462	0.726284
ENSG00000164941	INTS8	36.0878	-0.502152	0.291831	-1.72069	0.0853063	0.726284
ENSG00000182648	LINC01006	16.6828	0.567772	0.329914	1.72097	0.0852562	0.726284
ENSG00000176490	DIRAS1	23.3638	-0.509377	0.296444	-1.71829	0.0857438	0.729219
ENSG00000100162	CENPM	6.10961	0.549461	0.319965	1.71726	0.0859323	0.730371
ENSG00000133789	SWAP70	629.798	-0.346309	0.201733	-1.71667	0.0860403	0.73084
ENSG00000089048	ESF1	686.754	-0.328655	0.191563	-1.71565	0.0862262	0.73123
ENSG00000115657	ABCB6	3.92379	-0.45276	0.263909	-1.71559	0.0862371	0.73123
ENSG00000198752	CDC42BPB	543.208	-0.363367	0.211808	-1.71555	0.0862452	0.73123
ENSG00000142459	EVI5L	99.7717	0.458688	0.267455	1.71501	0.0863442	0.73162
ENSG00000005889	ZFX	90.4122	-0.403841	0.235603	-1.71407	0.0865156	0.731725
ENSG00000128578	STRIP2	18.366	-0.567621	0.331115	-1.71427	0.0864789	0.731725
ENSG00000132912	DCTN4	481.438	-0.314111	0.183231	-1.71429	0.0864758	0.731725
ENSG00000120253	NUP43	110.521	-0.508043	0.2965	-1.71346	0.0866271	0.731938
ENSG00000146282	RARS2	191.995	0.423855	0.247389	1.71331	0.0866546	0.731938
ENSG00000147789	ZNF7	27.8693	0.490846	0.28653	1.71307	0.0866999	0.731938
ENSG00000157796	WDR19	11.4337	-0.555484	0.324332	-1.7127	0.0867674	0.73206
ENSG00000138175	ARL3	205.839	-0.310638	0.181522	-1.7113	0.0870266	0.733112
ENSG00000141404	GNAL	24.5556	0.519636	0.303667	1.71121	0.0870432	0.733112
ENSG00000168256	NKIRAS2	431.09	0.388114	0.226813	1.71116	0.0870514	0.733112
ENSG00000055147	FAM114A2	167.415	-0.351459	0.205499	-1.71027	0.0872161	0.733924
ENSG00000188026	RILPL1	19.9138	-0.554146	0.32405	-1.71006	0.0872542	0.733924
ENSG00000149582	TMEM25	2.93207	0.471429	0.275738	1.70969	0.0873223	0.73405
ENSG00000067900	ROCK1	2237.41	-0.369244	0.21606	-1.70899	0.0874534	0.734704
ENSG00000031081	ARHGAP31	736.038	-0.4603	0.270085	-1.70428	0.0883295	0.735795
ENSG00000074356	NCBP3	181.153	-0.376396	0.220853	-1.70428	0.0883287	0.735795
ENSG00000104320	NBN	386.411	-0.325268	0.190848	-1.70434	0.0883183	0.735795
ENSG00000138678	GPAT3	1082.68	-0.363924	0.213207	-1.70691	0.0878394	0.735795
ENSG00000147421	HMBOX1	63.6622	-0.477449	0.280147	-1.70428	0.0883292	0.735795
ENSG00000148411	NACC2	496.6	-0.336898	0.197359	-1.70703	0.0878156	0.735795
ENSG00000163904	SENP2	106.992	0.375965	0.220212	1.70729	0.0877691	0.735795
ENSG00000167632	TRAPPC9	165.231	0.383626	0.224862	1.70605	0.0879989	0.735795
ENSG00000168092	PAFAH1B2	1289.62	0.34137	0.200155	1.70553	0.0880953	0.735795
ENSG00000173889	PHC3	101.349	-0.536528	0.31421	-1.70754	0.0877211	0.735795
ENSG00000179387	ELMOD2	98.4706	-0.385252	0.225893	-1.70546	0.088108	0.735795
ENSG00000184574	LPAR5	16.1766	-0.564726	0.331222	-1.70498	0.0881987	0.735795
ENSG00000187091	PLCD1	38.4838	-0.515494	0.302097	-1.70638	0.0879364	0.735795
ENSG00000272821	U62317.3	28.7188	-0.511869	0.300285	-1.70461	0.0882667	0.735795
ENSG00000249915	PDCD6	675.133	0.274574	0.161156	1.70378	0.0884224	0.736125
ENSG00000171246	NPTX1	5.8312	0.514605	0.30212	1.70331	0.0885092	0.736403
ENSG00000006747	SCIN	775.059	-0.290664	0.170928	-1.7005	0.0890361	0.73679
ENSG00000039319	ZFYVE16	641.304	-0.370239	0.217712	-1.70059	0.0890203	0.73679
ENSG00000077585	GPR137B	258.97	0.35305	0.207556	1.70099	0.0889454	0.73679
ENSG00000086015	MAST2	216.403	-0.33152	0.194777	-1.70205	0.0887456	0.73679
ENSG00000089041	P2RX7	579.203	-0.350707	0.206049	-1.70206	0.0887446	0.73679
ENSG00000100292	HMOX1	1079.68	-0.448141	0.263325	-1.70185	0.0887827	0.73679
ENSG00000129595	EPB41L4A	2.84456	-0.451498	0.265273	-1.70201	0.0887531	0.73679
ENSG00000189223	PAX8-AS1	87.885	0.451735	0.265622	1.70067	0.0890059	0.73679
ENSG00000273058	AL359921.2	4.53422	-0.544845	0.320375	-1.70065	0.0890096	0.73679
ENSG00000158270	COLEC12	58.5755	0.500091	0.294294	1.69929	0.0892642	0.736818
ENSG00000160883	HK3	169.391	-0.543265	0.319736	-1.6991	0.0892996	0.736818
ENSG00000164485	IL22RA2	6.43299	0.532548	0.313436	1.69907	0.0893064	0.736818
ENSG00000173540	GMPPB	107.562	0.414045	0.243634	1.69946	0.0892331	0.736818
ENSG00000188549	CCDC9B	17.6261	0.550216	0.323709	1.69972	0.0891828	0.736818
ENSG00000133119	RFC3	43.8577	-0.464479	0.273418	-1.69878	0.0893599	0.736819
ENSG00000061918	GUCY1B1	13.157	0.562388	0.331241	1.69782	0.0895417	0.737122
ENSG00000075884	ARHGAP15	65.3256	-0.533006	0.314049	-1.69721	0.0896571	0.737122
ENSG00000119899	SLC17A5	1708.34	0.279133	0.164483	1.69703	0.0896903	0.737122
ENSG00000148488	ST8SIA6	2.50272	0.456784	0.269079	1.69758	0.0895868	0.737122
ENSG00000214708	AC116407.1	5.38838	0.552046	0.325312	1.69697	0.0897018	0.737122
ENSG00000256043	CTSO	177.275	-0.432051	0.254613	-1.69689	0.0897171	0.737122
ENSG00000178104	PDE4DIP	446.881	0.360176	0.212309	1.69647	0.0897966	0.737337
ENSG00000007516	BAIAP3	2.40031	0.460649	0.271625	1.6959	0.0899051	0.737788
ENSG00000110660	SLC35F2	36.8992	0.52117	0.307435	1.69522	0.0900336	0.738404
ENSG00000097021	ACOT7	216.891	-0.400131	0.236307	-1.69327	0.090405	0.738973
ENSG00000104888	SLC17A7	8.24767	-0.55051	0.3252	-1.69284	0.0904865	0.738973
ENSG00000104915	STX10	208.6	0.341993	0.201927	1.69365	0.0903318	0.738973
ENSG00000119703	ZC2HC1C	9.20028	0.560313	0.331037	1.6926	0.0905312	0.738973
ENSG00000141665	FBXO15	84.8791	0.39327	0.232164	1.69393	0.0902785	0.738973
ENSG00000214784	AC010468.1	6.90635	0.512443	0.302497	1.69404	0.0902568	0.738973
ENSG00000225405	RPS15AP17	10.7635	0.561078	0.33123	1.69392	0.0902801	0.738973
ENSG00000234476	AC092811.1	3.12412	0.507493	0.299732	1.69316	0.0904259	0.738973
ENSG00000105254	TBCB	1036.85	-0.304581	0.180136	-1.69084	0.0908666	0.741272
ENSG00000260314	MRC1	369.823	0.486959	0.288165	1.68986	0.0910548	0.741976
ENSG00000280273	AF131216.4	3.359	0.500086	0.295939	1.68983	0.0910605	0.741976
ENSG00000051620	HEBP2	608.59	0.469792	0.278068	1.68949	0.0911263	0.742074
ENSG00000119714	GPR68	35.5704	-0.550142	0.325972	-1.6877	0.0914695	0.74443
ENSG00000147883	CDKN2B	113.17	0.439026	0.260197	1.68728	0.0915491	0.744639
ENSG00000084090	STARD7	2157.85	-0.37423	0.222075	-1.68515	0.0919594	0.745779
ENSG00000134779	TPGS2	435.673	0.479682	0.284572	1.68562	0.0918681	0.745779
ENSG00000143498	TAF1A	7.32259	-0.557394	0.330753	-1.68523	0.0919447	0.745779
ENSG00000153982	GDPD1	21.3434	0.517632	0.307108	1.6855	0.0918913	0.745779
ENSG00000198160	MIER1	471.35	-0.283087	0.167885	-1.68619	0.0917584	0.745779
ENSG00000005469	CROT	46.8436	-0.444663	0.263976	-1.68449	0.092088	0.745914
ENSG00000119559	C19orf25	172.895	0.419905	0.249377	1.68381	0.0922176	0.745914
ENSG00000196204	RNF216P1	144.113	-0.36495	0.216636	-1.68462	0.0920615	0.745914
ENSG00000197077	KIAA1671	5.64131	-0.55366	0.328772	-1.68403	0.0921763	0.745914
ENSG00000233927	RPS28	23337.9	0.414702	0.246309	1.68367	0.0922463	0.745914
ENSG00000267745	AC060766.7	3.61924	-0.49575	0.294529	-1.6832	0.0923369	0.74621
ENSG00000072042	RDH11	1592.66	0.303588	0.180467	1.68224	0.0925232	0.746506
ENSG00000100280	AP1B1	2499.4	0.36727	0.218363	1.68192	0.0925835	0.746506
ENSG00000138639	ARHGAP24	24.2163	0.543742	0.323292	1.68189	0.0925899	0.746506
ENSG00000203485	INF2	161.815	0.383765	0.228078	1.6826	0.0924516	0.746506
ENSG00000099860	GADD45B	136.43	0.482478	0.286967	1.6813	0.0927043	0.746992
ENSG00000085733	CTTN	586.727	-0.440536	0.26207	-1.68098	0.0927662	0.747055
ENSG00000100916	BRMS1L	26.6742	-0.51213	0.30503	-1.67895	0.0931616	0.748057
ENSG00000125458	NT5C	77.6017	0.436413	0.259902	1.67914	0.0931242	0.748057
ENSG00000169435	RASSF6	3.1153	0.481993	0.286931	1.67982	0.0929919	0.748057
ENSG00000203950	RTL8A	393.409	0.366482	0.218279	1.67896	0.0931597	0.748057
ENSG00000243477	NAT6	29.5732	0.498099	0.296586	1.67944	0.0930664	0.748057
ENSG00000179295	PTPN11	426.075	-0.353179	0.210479	-1.67798	0.0933512	0.749143
ENSG00000005189	REXO5	15.811	0.554562	0.331242	1.67419	0.0940934	0.749356
ENSG00000017260	ATP2C1	185.522	-0.333519	0.19978	-1.66943	0.0950318	0.749356
ENSG00000068383	INPP5A	79.1006	0.436945	0.260587	1.67678	0.0935864	0.749356
ENSG00000088876	ZNF343	5.88491	-0.541681	0.323361	-1.67516	0.0939035	0.749356
ENSG00000108688	CCL7	91.6662	0.518783	0.310429	1.67118	0.094686	0.749356
ENSG00000112561	TFEB	451.22	-0.396788	0.237642	-1.66969	0.0949812	0.749356
ENSG00000133112	TPT1	28200	0.474724	0.283694	1.67337	0.0942552	0.749356
ENSG00000136715	SAP130	129.064	-0.341557	0.204288	-1.67194	0.0945369	0.749356
ENSG00000137842	TMEM62	222.919	0.356762	0.213208	1.67331	0.0942666	0.749356
ENSG00000138160	KIF11	4.59114	-0.471393	0.281636	-1.67376	0.094177	0.749356
ENSG00000139289	PHLDA1	725.482	0.484515	0.289336	1.67458	0.0940172	0.749356
ENSG00000147570	DNAJC5B	51.7706	0.551259	0.329868	1.67115	0.0946915	0.749356
ENSG00000158106	RHPN1	15.2248	-0.550718	0.328445	-1.67675	0.0935923	0.749356
ENSG00000158417	EIF5B	2392.07	-0.321876	0.192107	-1.67551	0.0938351	0.749356
ENSG00000159082	SYNJ1	132.736	-0.488296	0.292518	-1.66929	0.0950607	0.749356
ENSG00000159882	ZNF230	9.35765	-0.553667	0.330266	-1.67643	0.0936544	0.749356
ENSG00000163214	DHX57	52.9032	0.45162	0.270244	1.67115	0.0946915	0.749356
ENSG00000163728	TTC14	95.8438	0.360161	0.215067	1.67465	0.0940035	0.749356
ENSG00000165474	GJB2	154.419	0.536942	0.320882	1.67333	0.0942618	0.749356
ENSG00000170293	CMTM8	94.5732	0.46644	0.278467	1.67503	0.0939288	0.749356
ENSG00000181444	ZNF467	7.15224	0.519457	0.311075	1.66988	0.0949433	0.749356
ENSG00000182827	ACBD3	1208.86	-0.287393	0.171963	-1.67126	0.0946712	0.749356
ENSG00000184730	APOBR	495.975	0.374985	0.224551	1.66993	0.094933	0.749356
ENSG00000185634	SHC4	10.3095	0.552312	0.32945	1.67647	0.093647	0.749356
ENSG00000187446	CHP1	573.301	0.329877	0.197534	1.66997	0.0949244	0.749356
ENSG00000187474	FPR3	404.907	-0.524826	0.313327	-1.67501	0.0939319	0.749356
ENSG00000226155	AC124944.1	4.26981	-0.509893	0.305374	-1.66973	0.0949723	0.749356
ENSG00000239887	C1orf226	23.0815	-0.534285	0.319415	-1.6727	0.0943865	0.749356
ENSG00000254528	AP000757.1	7.64863	0.530565	0.317716	1.66993	0.0949324	0.749356
ENSG00000262406	MMP12	30.8864	-0.552527	0.330511	-1.67173	0.0945768	0.749356
ENSG00000273472	AC096733.2	5.72559	-0.530016	0.316507	-1.67458	0.0940175	0.749356
ENSG00000104972	LILRB1	150.222	-0.452355	0.271148	-1.6683	0.095257	0.749586
ENSG00000117308	GALE	230.182	0.335925	0.201337	1.66847	0.0952219	0.749586
ENSG00000149532	CPSF7	174.95	-0.346572	0.207688	-1.66872	0.0951732	0.749586
ENSG00000152939	MARVELD2	20.3496	0.52051	0.312048	1.66804	0.095307	0.749586
ENSG00000112419	PHACTR2	482.449	-0.307743	0.184606	-1.66702	0.0955098	0.750752
ENSG00000123411	IKZF4	46.6717	-0.520208	0.312179	-1.66638	0.0956377	0.750903
ENSG00000173276	ZBTB21	82.14	-0.411938	0.247176	-1.66657	0.0955991	0.750903
ENSG00000103569	AQP9	1282.39	0.350876	0.210633	1.66582	0.0957497	0.750928
ENSG00000155926	SLA	766.25	0.411493	0.247012	1.66588	0.0957378	0.750928
ENSG00000087301	TXNDC16	48.4498	0.452276	0.271672	1.66479	0.0959549	0.751683
ENSG00000196666	FAM180B	5.80023	-0.488812	0.293599	-1.66489	0.0959338	0.751683
ENSG00000092853	CLSPN	24.3717	-0.499116	0.300234	-1.66242	0.0964283	0.751709
ENSG00000100036	SLC35E4	101.029	0.422718	0.254364	1.66186	0.0965402	0.751709
ENSG00000101489	CELF4	5.1901	0.521161	0.313602	1.66186	0.0965417	0.751709
ENSG00000103415	HMOX2	936.63	0.339959	0.20429	1.6641	0.0960926	0.751709
ENSG00000123360	PDE1B	15.0144	0.54522	0.327824	1.66315	0.0962825	0.751709
ENSG00000123405	NFE2	9.19502	0.537896	0.323459	1.66295	0.0963222	0.751709
ENSG00000132932	ATP8A2	13.9314	0.549456	0.330142	1.6643	0.0960516	0.751709
ENSG00000134152	KATNBL1	98.337	-0.427239	0.256915	-1.66296	0.0963208	0.751709
ENSG00000137642	SORL1	106.362	0.545086	0.328014	1.66178	0.0965573	0.751709
ENSG00000249069	LINC01033	4.72729	-0.482281	0.289905	-1.66358	0.0961963	0.751709
ENSG00000261652	C15orf65	6.36729	-0.543423	0.327011	-1.66179	0.0965557	0.751709
ENSG00000092758	COL9A3	5.19324	0.501946	0.302154	1.66123	0.0966681	0.751879
ENSG00000132329	RAMP1	43.8169	0.488982	0.294368	1.66113	0.0966881	0.751879
ENSG00000100814	CCNB1IP1	58.882	0.498429	0.30021	1.66027	0.0968606	0.75195
ENSG00000177628	GBA	43.6928	0.458749	0.276274	1.66048	0.0968176	0.75195
ENSG00000196924	FLNA	6648.78	-0.451821	0.272079	-1.66062	0.0967889	0.75195
ENSG00000106025	TSPAN12	14.5384	0.506045	0.304908	1.65966	0.0969827	0.752474
ENSG00000184014	DENND5A	74.3528	-0.481332	0.290238	-1.65841	0.0972353	0.754011
ENSG00000116990	MYCL	102.402	-0.444854	0.268603	-1.65618	0.0976863	0.754263
ENSG00000126773	PCNX4	80.8911	-0.381616	0.230306	-1.657	0.0975205	0.754263
ENSG00000138769	CDKL2	7.17768	0.500124	0.301706	1.65765	0.0973882	0.754263
ENSG00000163634	THOC7	359.835	-0.378189	0.228278	-1.6567	0.0975799	0.754263
ENSG00000168175	MAPK1IP1L	421.493	-0.314048	0.189685	-1.65563	0.0977964	0.754263
ENSG00000168522	FNTA	370.275	0.299249	0.180729	1.65579	0.0977648	0.754263
ENSG00000171791	BCL2	81.7256	-0.372404	0.224918	-1.65573	0.0977759	0.754263
ENSG00000177311	ZBTB38	183.047	-0.34627	0.209145	-1.65565	0.0977932	0.754263
ENSG00000256073	URB1-AS1	14.5553	0.53932	0.325766	1.65554	0.0978143	0.754263
ENSG00000259429	UBE2Q2P2	8.36235	0.548645	0.331193	1.65657	0.0976057	0.754263
ENSG00000126432	PRDX5	986.018	0.406918	0.24588	1.65494	0.0979358	0.754357
ENSG00000128011	LRFN1	18.7648	-0.536255	0.324029	-1.65496	0.0979323	0.754357
ENSG00000167702	KIFC2	68.9515	0.389676	0.235591	1.65403	0.098121	0.755362
ENSG00000095794	CREM	164.899	-0.357116	0.216146	-1.65219	0.0984949	0.757818
ENSG00000096746	HNRNPH3	218.655	-0.430047	0.260529	-1.65067	0.0988064	0.759515
ENSG00000109099	PMP22	52.4302	-0.501084	0.303631	-1.65031	0.0988805	0.759515
ENSG00000205246		4.02855	-0.518269	0.314032	-1.65037	0.0988678	0.759515
ENSG00000115112	TFCP2L1	118.331	0.531503	0.322156	1.64983	0.0989778	0.759839
ENSG00000269896	AL513477.1	2.50629	0.465576	0.282282	1.64933	0.0990797	0.760198
ENSG00000196576	PLXNB2	600.21	-0.297861	0.180665	-1.6487	0.0992097	0.760351
ENSG00000198805	PNP	453.636	0.344729	0.209087	1.64873	0.0992029	0.760351
ENSG00000076321	KLHL20	160.883	-0.340635	0.206714	-1.64786	0.0993816	0.760419
ENSG00000107164	FUBP3	179.521	-0.353389	0.214515	-1.64738	0.099479	0.760419
ENSG00000108423	TUBD1	25.3136	0.490583	0.297895	1.64683	0.0995923	0.760419
ENSG00000126903	SLC10A3	120.164	0.460794	0.279813	1.64679	0.0996003	0.760419
ENSG00000178449	COX14	1682.01	0.367676	0.223229	1.64708	0.0995409	0.760419
ENSG00000181804	SLC9A9	32.6906	-0.539361	0.327526	-1.64678	0.0996043	0.760419
ENSG00000231584	FAHD2CP	23.2513	-0.540796	0.32831	-1.64721	0.099515	0.760419
ENSG00000117724	CENPF	6.5178	-0.535961	0.325807	-1.64503	0.0999642	0.76065
ENSG00000121104	FAM117A	58.8144	0.52787	0.320717	1.6459	0.0997838	0.76065
ENSG00000122986	HVCN1	1170.31	-0.394809	0.239981	-1.64517	0.0999351	0.76065
ENSG00000153094	BCL2L11	19.5525	0.540554	0.3286	1.64502	0.0999651	0.76065
ENSG00000158806	NPM2	11.1729	0.537297	0.326426	1.646	0.0997634	0.76065
ENSG00000168807	SNTB2	166.302	-0.379523	0.230693	-1.64514	0.0999401	0.76065
ENSG00000176101	SSNA1	339.144	0.33797	0.205496	1.64465	0.100041	0.760808
ENSG00000065534	MYLK	26.9664	-0.515379	0.313561	-1.64363	0.100253	0.760879
ENSG00000099622	CIRBP	934.606	0.3196	0.194446	1.64364	0.10025	0.760879
ENSG00000099999	RNF215	3.6599	-0.491036	0.298959	-1.64249	0.100489	0.760879
ENSG00000109084	TMEM97	40.2311	-0.510447	0.311232	-1.64008	0.100988	0.760879
ENSG00000111344	RASAL1	3.49638	0.499527	0.30453	1.64032	0.100938	0.760879
ENSG00000131115	ZNF227	14.1665	-0.544413	0.331242	-1.64355	0.100269	0.760879
ENSG00000135956	TMEM127	1622.34	-0.251369	0.15304	-1.64251	0.100485	0.760879
ENSG00000136205	TNS3	375.048	-0.474525	0.288799	-1.6431	0.100362	0.760879
ENSG00000138111	MFSD13A	122.449	-0.476023	0.290199	-1.64034	0.100935	0.760879
ENSG00000153767	GTF2E1	93.4652	-0.410192	0.249642	-1.64312	0.100358	0.760879
ENSG00000154277	UCHL1	709.433	-0.4913	0.299533	-1.64022	0.100959	0.760879
ENSG00000155330	C16orf87	71.8354	-0.416944	0.254052	-1.64118	0.100761	0.760879
ENSG00000163734	CXCL3	2.58932	0.387362	0.236044	1.64105	0.100786	0.760879
ENSG00000169679	BUB1	4.61099	-0.528502	0.322116	-1.64072	0.100856	0.760879
ENSG00000170312	CDK1	3.09702	0.471387	0.287337	1.64054	0.100893	0.760879
ENSG00000171262	FAM98B	91.5467	-0.359782	0.219164	-1.64161	0.10067	0.760879
ENSG00000229334	AC046143.1	7.95365	0.543081	0.330705	1.64219	0.10055	0.760879
ENSG00000170456	DENND5B	85.0615	-0.435844	0.265841	-1.63949	0.10111	0.76139
ENSG00000149357	LAMTOR1	2709.84	0.337127	0.205708	1.63887	0.101241	0.761954
ENSG00000182985	CADM1	566.942	0.467255	0.285155	1.6386	0.101296	0.761954
ENSG00000090539	CHRD	3.83909	-0.457112	0.27908	-1.63793	0.101437	0.762184
ENSG00000184640	2009-09-01	3040.5	-0.281532	0.171882	-1.63793	0.101435	0.762184
ENSG00000075790	BCAP29	503.926	-0.336951	0.206218	-1.63395	0.102268	0.763212
ENSG00000110925	CSRNP2	44.6424	-0.499752	0.305675	-1.63491	0.102068	0.763212
ENSG00000135049	AGTPBP1	112.793	0.420907	0.257551	1.63427	0.102203	0.763212
ENSG00000176994	SMCR8	6.01927	0.515877	0.315534	1.63494	0.102063	0.763212
ENSG00000177606	JUN	1359.45	-0.3303	0.20179	-1.63685	0.101661	0.763212
ENSG00000181690	PLAG1	11.2777	0.539129	0.329905	1.6342	0.102218	0.763212
ENSG00000185973	TMLHE	7.48274	0.541289	0.331213	1.63426	0.102204	0.763212
ENSG00000198286	CARD11	10.5739	0.541291	0.33118	1.63443	0.102168	0.763212
ENSG00000215447		17.1504	-0.527228	0.322594	-1.63434	0.102188	0.763212
ENSG00000240230	COX19	149.385	0.319568	0.195277	1.63649	0.101737	0.763212
ENSG00000242372	EIF6	1620.87	0.390874	0.238986	1.63555	0.101934	0.763212
ENSG00000256116	AP001453.1	4.18489	-0.488232	0.298824	-1.63384	0.102292	0.763212
ENSG00000264920	AC018521.5	29.9064	0.462706	0.282917	1.63548	0.101948	0.763212
ENSG00000055483	USP36	356.264	0.351195	0.215102	1.63269	0.102534	0.763414
ENSG00000103522	IL21R	145.455	-0.488348	0.299262	-1.63184	0.102713	0.763414
ENSG00000124802	EEF1E1	106.675	0.510774	0.31305	1.63161	0.102762	0.763414
ENSG00000131669	NINJ1	1506.04	-0.392866	0.240768	-1.63172	0.102739	0.763414
ENSG00000136279	DBNL	996.466	0.29965	0.183616	1.63194	0.102693	0.763414
ENSG00000136295	TTYH3	1594.58	-0.389086	0.238544	-1.63108	0.102873	0.763414
ENSG00000180423	HARBI1	43.2452	0.434609	0.266304	1.632	0.102679	0.763414
ENSG00000213433	RPLP1P6	9.71234	0.540136	0.331137	1.63115	0.102858	0.763414
ENSG00000213918	DNASE1	19.4201	0.537618	0.329229	1.63296	0.102477	0.763414
ENSG00000234546	LINC01759	14.8961	-0.528073	0.323512	-1.63231	0.102614	0.763414
ENSG00000103423	DNAJA3	86.9128	0.424477	0.260327	1.63055	0.102985	0.763417
ENSG00000119522	DENND1A	97.6904	0.34605	0.212258	1.63033	0.103032	0.763417
ENSG00000125676	THOC2	911.332	-0.290517	0.178199	-1.6303	0.103039	0.763417
ENSG00000267365	KCNJ2-AS1	4.44883	0.508051	0.311702	1.62992	0.103118	0.76359
ENSG00000101888	NXT2	149.661	0.38813	0.238169	1.62964	0.103178	0.763629
ENSG00000267262	AC011444.2	3.85984	-0.46372	0.284761	-1.62846	0.103428	0.76507
ENSG00000267282	AC011481.2	2.44764	-0.437258	0.268558	-1.62817	0.103489	0.765105
ENSG00000080819	CPOX	30.4435	-0.523626	0.321712	-1.62762	0.103604	0.765553
ENSG00000163382	NAXE	743.866	0.38386	0.23594	1.62694	0.10375	0.765909
ENSG00000197044	ZNF441	5.55718	-0.520197	0.319752	-1.62688	0.103764	0.765909
ENSG00000167978	SRRM2	1674.51	0.344216	0.211713	1.62586	0.103979	0.767077
ENSG00000179222	MAGED1	148.395	0.413631	0.254447	1.62561	0.104033	0.767077
ENSG00000231113	AL035587.1	8.31194	0.538039	0.331103	1.62499	0.104165	0.767639
ENSG00000087266	SH3BP2	433.861	-0.3658	0.225252	-1.62396	0.104384	0.768731
ENSG00000112149	CD83	2363.19	0.302824	0.186494	1.62377	0.104424	0.768731
ENSG00000137713	PPP2R1B	166.525	-0.384733	0.236981	-1.62348	0.104488	0.768786
ENSG00000100647	SUSD6	450.109	-0.436107	0.26881	-1.62236	0.104727	0.770133
ENSG00000107890	ANKRD26	97.4016	0.367336	0.226463	1.62206	0.104791	0.770194
ENSG00000172927	MYEOV	57.8441	-0.503932	0.311056	-1.62007	0.105218	0.772922
ENSG00000172888	ZNF621	101.404	-0.388919	0.240126	-1.61965	0.105308	0.773174
ENSG00000113070	HBEGF	277.724	0.435564	0.269121	1.61847	0.105561	0.773579
ENSG00000131013	PPIL4	312.784	-0.335363	0.207143	-1.619	0.105448	0.773579
ENSG00000134146	DPH6	10.3075	-0.536086	0.331203	-1.6186	0.105532	0.773579
ENSG00000260101	AC008074.3	86.3169	-0.438037	0.270669	-1.61835	0.105587	0.773579
ENSG00000164172	MOCS2	114.867	-0.409099	0.252942	-1.61736	0.1058	0.774728
ENSG00000104883	PEX11G	18.5418	0.52174	0.322796	1.61631	0.106027	0.775953
ENSG00000171643	S100Z	26.223	0.505861	0.31307	1.61581	0.106136	0.775953
ENSG00000276343		13.6076	-0.534403	0.330731	-1.61583	0.106132	0.775953
ENSG00000157680	DGKI	3.5901	0.444042	0.274993	1.61474	0.106366	0.776402
ENSG00000160062	ZBTB8A	13.9906	-0.529972	0.328189	-1.61484	0.106346	0.776402
ENSG00000164976	MYORG	6.27898	0.514791	0.318745	1.61505	0.106299	0.776402
ENSG00000106415	GLCCI1	43.1507	0.457369	0.283347	1.61416	0.106492	0.776496
ENSG00000181915	ADO	396.093	-0.398469	0.246829	-1.61435	0.106451	0.776496
ENSG00000197180	AC244090.1	192.721	0.37947	0.235137	1.61383	0.106565	0.776619
ENSG00000131848	ZSCAN5A	74.0648	0.422012	0.26189	1.61141	0.107091	0.777195
ENSG00000133393	FOPNL	232.001	-0.445864	0.276681	-1.61147	0.107076	0.777195
ENSG00000145907	G3BP1	875.471	-0.270177	0.167667	-1.61139	0.107094	0.777195
ENSG00000152457	DCLRE1C	86.1757	0.37529	0.232896	1.6114	0.107092	0.777195
ENSG00000197256	KANK2	5.4975	-0.522762	0.324223	-1.61235	0.106885	0.777195
ENSG00000205808	PLPP6	22.3569	0.529558	0.328562	1.61175	0.107017	0.777195
ENSG00000237821	AC083873.1	3.40309	-0.489819	0.30379	-1.61236	0.106884	0.777195
ENSG00000272767	JMJD1C-AS1	4.13144	-0.459262	0.284896	-1.61203	0.106955	0.777195
ENSG00000021355	SERPINB1	1252.76	0.339912	0.211233	1.60918	0.107577	0.77795
ENSG00000121964	GTDC1	66.7731	-0.448282	0.278585	-1.60914	0.107585	0.77795
ENSG00000135924	DNAJB2	360.829	0.360507	0.223956	1.60972	0.107459	0.77795
ENSG00000136997	MYC	4.0179	-0.485331	0.30143	-1.6101	0.107377	0.77795
ENSG00000143028	SYPL2	18.515	0.530621	0.329762	1.60911	0.107593	0.77795
ENSG00000166845	C18orf54	7.55149	-0.524445	0.325712	-1.61015	0.107365	0.77795
ENSG00000221869	CEBPD	245.888	0.451036	0.280227	1.60954	0.107499	0.77795
ENSG00000120925	RNF170	273.399	-0.295685	0.183801	-1.60872	0.107677	0.77815
ENSG00000186187	ZNRF1	42.8084	-0.466041	0.289768	-1.60832	0.107765	0.778375
ENSG00000166833	NAV2	28.1011	-0.525928	0.327103	-1.60784	0.107871	0.778734
ENSG00000118655	DCLRE1B	70.0082	-0.497889	0.309874	-1.60675	0.10811	0.779302
ENSG00000122679	RAMP3	2.96217	0.437541	0.27232	1.60672	0.108116	0.779302
ENSG00000265778	AC018413.1	6.25954	0.50313	0.313143	1.60671	0.108119	0.779302
ENSG00000214796	AC098934.1	2.65834	0.457081	0.284635	1.60585	0.108306	0.780245
ENSG00000008294	SPAG9	1040.9	-0.340825	0.212405	-1.6046	0.108582	0.781415
ENSG00000168137	SETD5	559.336	0.304266	0.18962	1.60461	0.108579	0.781415
ENSG00000099385	BCL7C	347.937	0.310658	0.193757	1.60334	0.108859	0.781967
ENSG00000144481	TRPM8	8.55798	0.508243	0.317163	1.60247	0.109053	0.781967
ENSG00000153487	ING1	68.7498	0.400985	0.250221	1.60252	0.109041	0.781967
ENSG00000157693	TMEM268	111.761	0.349522	0.218098	1.60259	0.109025	0.781967
ENSG00000180992	MRPL14	376.796	0.290534	0.181306	1.60245	0.109055	0.781967
ENSG00000197165	SULT1A2	4.04006	0.491397	0.306384	1.60386	0.108745	0.781967
ENSG00000261040	WFDC21P	7.7865	0.51129	0.318827	1.60366	0.108789	0.781967
ENSG00000003249	DBNDD1	24.0348	0.529841	0.330848	1.60146	0.109275	0.783134
ENSG00000104365	IKBKB	130.495	-0.359252	0.2244	-1.60094	0.10939	0.783552
ENSG00000126461	SCAF1	74.1494	-0.443131	0.276843	-1.60066	0.109453	0.783596
ENSG00000127948	POR	669.114	0.398208	0.249052	1.59889	0.109845	0.784879
ENSG00000137101	CD72	33.2079	0.515318	0.322209	1.59933	0.109747	0.784879
ENSG00000172840	PDP2	17.4415	-0.49833	0.311633	-1.59909	0.1098	0.784879
ENSG00000196220	SRGAP3	31.0255	-0.497698	0.311289	-1.59883	0.109859	0.784879
ENSG00000126947	ARMCX1	64.9426	-0.410392	0.256835	-1.59788	0.110069	0.785814
ENSG00000130962	PRRG1	25.5512	-0.481568	0.301457	-1.59747	0.110161	0.785814
ENSG00000232533	AC093673.1	289.471	0.386514	0.241938	1.59757	0.110138	0.785814
ENSG00000124380	SNRNP27	573.852	-0.303544	0.190171	-1.59617	0.110452	0.787484
ENSG00000176142	TMEM39A	57.1323	-0.406334	0.254716	-1.59525	0.110657	0.788541
ENSG00000280417	AC096887.2	4.22383	0.494923	0.310329	1.59483	0.11075	0.788793
ENSG00000085377	PREP	167.503	-0.372688	0.234183	-1.59144	0.111511	0.78957
ENSG00000112146	FBXO9	281.01	0.357901	0.224767	1.59232	0.111313	0.78957
ENSG00000127914	AKAP9	584.518	0.325921	0.204701	1.59218	0.111344	0.78957
ENSG00000140416	TPM1	129.025	0.394694	0.24781	1.59273	0.111221	0.78957
ENSG00000140525	FANCI	22.8275	-0.508434	0.318996	-1.59386	0.110968	0.78957
ENSG00000145911	N4BP3	10.1785	0.522652	0.328329	1.59186	0.111417	0.78957
ENSG00000160124	CCDC58	116.31	-0.392403	0.246323	-1.59304	0.11115	0.78957
ENSG00000160753	RUSC1	109.431	0.419124	0.263387	1.59128	0.111545	0.78957
ENSG00000177225	GATD1	102.385	0.366589	0.230013	1.59377	0.110987	0.78957
ENSG00000196569	LAMA2	4.74915	-0.488448	0.306692	-1.59263	0.111242	0.78957
ENSG00000225663	MCRIP1	746.871	-0.368627	0.231603	-1.59163	0.111467	0.78957
ENSG00000273382	AL356488.3	22.7966	0.50766	0.318663	1.59309	0.111139	0.78957
ENSG00000008516	MMP25	7.32906	0.50122	0.315153	1.5904	0.111744	0.790259
ENSG00000100167	2003-09-01	27.8735	0.517992	0.325727	1.59026	0.111775	0.790259
ENSG00000161643	SIGLEC16	3.39458	0.450778	0.283492	1.59009	0.111815	0.790259
ENSG00000255046	AC069185.1	12.1916	0.524916	0.330216	1.58961	0.111922	0.790613
ENSG00000103174	NAGPA	364.362	0.366928	0.231134	1.58751	0.112397	0.792901
ENSG00000113719	ERGIC1	1748.91	-0.37042	0.23334	-1.58747	0.112407	0.792901
ENSG00000120129	DUSP1	44.0809	-0.437943	0.275884	-1.58742	0.112418	0.792901
ENSG00000139112	GABARAPL1	1123.19	0.331642	0.208954	1.58716	0.112477	0.792913
ENSG00000004897	CDC27	585.07	-0.264284	0.16692	-1.58329	0.113355	0.794259
ENSG00000079819	EPB41L2	984.294	-0.401686	0.253479	-1.58469	0.113036	0.794259
ENSG00000092470	WDR76	15.6973	-0.519605	0.328027	-1.58403	0.113187	0.794259
ENSG00000117115	PADI2	606.282	0.42497	0.268229	1.58436	0.113113	0.794259
ENSG00000121152	NCAPH	1844.52	-0.48108	0.303525	-1.58497	0.112972	0.794259
ENSG00000130956	HABP4	40.2738	-0.45732	0.288421	-1.58559	0.112831	0.794259
ENSG00000133612	AGAP3	1539.56	-0.348286	0.219602	-1.58598	0.112743	0.794259
ENSG00000136960	ENPP2	2.76004	0.389641	0.246098	1.58328	0.113359	0.794259
ENSG00000143384	MCL1	816.091	0.352652	0.222709	1.58347	0.113315	0.794259
ENSG00000167815	PRDX2	77.8523	0.377041	0.238034	1.58398	0.113198	0.794259
ENSG00000225697	SLC26A6	110.452	0.369215	0.232877	1.58545	0.112864	0.794259
ENSG00000236859	NIFK-AS1	21.22	-0.477008	0.301195	-1.58372	0.113258	0.794259
ENSG00000170369	CST2	3.74432	0.398601	0.251978	1.58189	0.113676	0.796076
ENSG00000196388	INCA1	9.04206	0.520767	0.329312	1.58138	0.113791	0.796483
ENSG00000111880	RNGTT	71.436	-0.417776	0.264372	-1.58026	0.114047	0.797463
ENSG00000175262	C1orf127	14.9397	0.518622	0.328177	1.58031	0.114036	0.797463
ENSG00000185000	DGAT1	325.026	0.339073	0.214725	1.5791	0.114313	0.798917
ENSG00000119599	DCAF4	47.3846	-0.470427	0.298102	-1.57807	0.114549	0.799757
ENSG00000152558	TMEM123	827.248	-0.359654	0.227882	-1.57824	0.114509	0.799757
ENSG00000103150	MLYCD	156.921	0.396333	0.251297	1.57715	0.114761	0.800403
ENSG00000135677	GNS	4965.88	-0.248286	0.157451	-1.57691	0.114816	0.800403
ENSG00000261338	AC021016.2	10.939	-0.518337	0.328619	-1.57732	0.114722	0.800403
ENSG00000136141	LRCH1	444.246	-0.312	0.197933	-1.57629	0.114959	0.801001
ENSG00000170423	KRT78	9.73271	0.493205	0.312961	1.57593	0.115042	0.801174
ENSG00000106952	TNFSF8	11.1428	-0.509407	0.323354	-1.57539	0.115168	0.801239
ENSG00000140563	MCTP2	6.95657	0.508887	0.323005	1.57548	0.115146	0.801239
ENSG00000123472	ATPAF1	136.787	-0.335383	0.213046	-1.57423	0.115434	0.801883
ENSG00000132640	BTBD3	22.0285	-0.476402	0.302558	-1.57458	0.115353	0.801883
ENSG00000182378	PLCXD1	117.147	0.434236	0.275831	1.57428	0.115423	0.801883
ENSG00000102225	CDK16	367.145	0.412785	0.262612	1.57184	0.115987	0.803604
ENSG00000116991	SIPA1L2	171.09	0.381058	0.242425	1.57186	0.115984	0.803604
ENSG00000125633	CCDC93	327.395	-0.310837	0.197643	-1.57272	0.115784	0.803604
ENSG00000135521	LTV1	320.699	-0.343696	0.218701	-1.57154	0.116058	0.803604
ENSG00000145349	CAMK2D	239.214	0.41167	0.26198	1.57138	0.116095	0.803604
ENSG00000155868	MED7	83.7498	-0.375559	0.238982	-1.57149	0.116068	0.803604
ENSG00000171843	MLLT3	19.0816	-0.508627	0.323729	-1.57115	0.116148	0.803604
ENSG00000276085	CCL3L1	69.645	-0.504617	0.321136	-1.57135	0.116101	0.803604
ENSG00000165688	PMPCA	177.017	0.299419	0.190617	1.57079	0.116232	0.803784
ENSG00000022567	SLC45A4	128.704	0.358484	0.22827	1.57044	0.116314	0.803946
ENSG00000114626	ABTB1	83.1756	0.373646	0.238098	1.56929	0.11658	0.805381
[truncated: 58,201 more rows]
