# Supplementary material for: MicroRNA-200c Attenuates the Tumor-Infiltrating Capacity of Macrophages
Source: Biology (Basel). 2022 Feb 22;11(3):349. doi: 10.3390/biology11030349 (PMC8945044; doi:10.3390/biology11030349)
Supplement: Supplementary file 1 [file biology-11-00349-s001.zip › Raue et al - Supplementary Table S2.xlsx]

## Sheet: Table S2
Table S2: Predicted miR-200c targets. The list was generated by filtering predicted miR-200c targets from the miRDB (target score > 80) and TargetScan (cumulative weighted context++ score ≤ −0.4) databases and sorted by log2-fold changes of predicted target gene expression in RNA-Seq of miR-200c overexpressing macrophages.
gene name	miRDB target score	TargetScan cumulative weighted context++ score	log2-fold change
FEZ2	97	-0.7	-1.64216
OSTM1	97	-0.41	-1.58405
SCD	86	-0.26	-1.53393
B4GAT1	91	-	-1.34145
QKI	99	-0.18	-1.31074
MMD	96	-0.48	-1.28674
RUSC2	93	-0.23	-1.11596
APOO	82	-0.58	-1.0687
DNAJB5	87	-0.43	-1.02211
SEC23A	99	-0.6	-0.986572
LRRC8A	90	-0.1	-0.975327
CFL2	99	-0.68	-0.969038
FSCN1	92	-0.3	-0.963409
CRTAP	81	-0.41	-0.957259
NCS1	86	-0.26	-0.906519
PPM1F	96	-0.34	-0.904426
DGKH	94	-0.1	-0.879308
NRBP1	90	-0.27	-0.871442
PTAR1	86	-0.04	-0.869443
GAS2L3	89	-	-0.86619
FERMT2	86	-0.14	-0.850219
ARL2BP	96	-0.28	-0.84563
FRMD4B	80	-0.2	-0.832054
NECTIN4	82	-	-0.828323
GEM	85	-	-0.826863
NPC1	82	-0.17	-0.826549
VAT1L	90	-0.17	-0.810125
RBFOX2	88	-0.01	-0.799666
PGM2L1	93	-	-0.792864
RAB11FIP2	98	-0.23	-0.753779
TLN2	89	-0.15	-0.740519
RDX	83	-	-0.729799
EXOG	84	-	-0.71959
PPP1R18	92	-0.29	-0.714359
ATP11C	96	-0.14	-0.71184
SERINC1	86	-0.25	-0.702526
STRADB	82	-	-0.695562
COPS8	89	-0.31	-0.69554
MSN	98	-0.45	-0.695033
IMMP2L	94	-0.48	-0.693044
FN1	94	-0.22	-0.681884
MCFD2	97	-0.47	-0.681854
PTPN12	89	-0.21	-0.675505
PKD1	90	-0.1	-0.659564
HIPK3	100	-0.61	-0.630814
RASA2	95	-0.18	-0.629861
FARP1	85	-0.07	-0.627177
MAP4K5	90	-	-0.614003
CAMSAP2	90	-0.16	-0.607412
FAM8A1	99	-0.76	-0.603681
ZNF532	95	-0.42	-0.598426
CHSY1	82	-0.13	-0.597177
STK4	90	-	-0.593504
SLC30A7	86	-	-0.592568
KYNU	89	-	-0.591961
TAP2	81	-	-0.588494
PPP1R9B	90	-0.14	-0.58835
PAIP2	-	-0.41	-0.586441
GXYLT1	88	-0.24	-0.55939
ANKRD44	90	-	-0.556414
GIT2	93	-0.4	-0.554075
SESN1	94	-0.46	-0.55128
DPH6	87	-	-0.536086
CRKL	97	-0.47	-0.535599
AKAP7	87	-	-0.523465
CLIC4	92	-0.38	-0.523328
KANK2	82	-0.13	-0.522762
MPRIP	97	-0.05	-0.509202
NANOS1	95	-0.32	-0.502492
INTS8	88	-0.64	-0.502152
SLC39A14	84	-0.23	-0.499974
GOLGA1	93	-0.15	-0.497738
DCBLD2	89	-0.28	-0.494081
SYNJ1	97	-0.09	-0.488296
ELOC	94	-	-0.483348
DENND5A	88	-0.01	-0.481332
HMBOX1	94	-0.28	-0.477449
PLXNC1	82	-0.05	-0.477422
SLC4A7	89	-0.13	-0.477396
SLC1A2	93	-0.18	-0.473361
NEDD1	90	-0.31	-0.469121
ZEB2	100	-0.46	-0.452959
MINDY2	95	-	-0.452018
TSC22D1	89	-0.28	-0.451504
HOOK3	85	-	-0.45096
IGF2R	81	-0.09	-0.450834
SLC25A36	86	-	-0.450443
MIEF1	97	-0.31	-0.448511
POLK	91	-0.17	-0.443785
SLC35B4	98	-	-0.443149
SRGAP1	87	-0.08	-0.439377
PIK3CA	96	-0.24	-0.438044
DUSP1	94	-0.38	-0.437943
ZCCHC24	86	-0.29	-0.43745
DENND5B	89	-0.1	-0.435844
MED13	93	-0.17	-0.42982
TLN1	84	-0.02	-0.42705
DPY19L3	81	-	-0.424508
GPRASP2	93	-	-0.420483
JAZF1	91	-0.11	-0.416075
ZFAND6	94	-0.5	-0.413121
STRN	89	-0.35	-0.410493
ZYG11B	91	-0.15	-0.410445
ZFX	93	-0.06	-0.403841
LEPR	81	-	-0.395028
TMEM17	92	-0.38	-0.39239
SNX16	82	-	-0.391599
RRP15	83	-	-0.391409
FAM122C	97	-	-0.38851
ELMOD2	97	-0.19	-0.385252
PPP2R1B	84	-	-0.384733
CLASP2	85	-0.11	-0.381664
ATL2	87	-0.18	-0.379483
C11orf95	99	-	-0.374317
NBR1	94	-0.24	-0.373538
ELK4	94	-0.07	-0.366582
FRMD6	96	-0.1	-0.366196
EPS8	95	-0.44	-0.36451
MARCKS	89	-0.43	-0.361513
CHMP5	80	-0.06	-0.360992
NFIA	97	-0.28	-0.360426
CSNK1G3	97	-0.18	-0.360362
AP1S2	99	-0.63	-0.358707
RBSN	96	-	-0.356797
CHN2	96	-0.12	-0.354715
PKIA	85	-0.26	-0.351147
ZBTB38	87	-0.19	-0.34627
NAP1L5	88	-	-0.343316
IPO7	94	-	-0.342665
SPAG9	91	-0.15	-0.340825
RASSF8	91	-0.51	-0.340335
PRKACB	93	-0.5	-0.336206
JKAMP	83	-0.34	-0.334612
JUN	94	-0.37	-0.3303
DESI1	93	-0.13	-0.325562
TOGARAM1	88	-	-0.325347
SLF2	82	-	-0.323284
AMFR	91	-0.19	-0.318248
HECTD2	87	-	-0.315105
RANBP10	86	-0.43	-0.314567
CDK17	96	-0.41	-0.310221
CBL	95	-0.23	-0.309967
TAF12	85	-0.23	-0.309932
MAPRE1	87	-0.29	-0.30803
EIF2B5	86	-0.16	-0.305732
HS2ST1	93	-0.21	-0.305478
TRIM33	98	-0.23	-0.302564
SLIT2	99	-0.38	-0.298713
GTPBP10	84	-	-0.297403
OSBPL11	88	-0.2	-0.294484
GTF3C4	82	-	-0.29421
CKAP4	89	-0.32	-0.293694
MAPK7	93	-	-0.290242
SMARCD1	86	-0.1	-0.28892
RIC1	99	-	-0.287863
WAPL	93	-	-0.286403
UHRF1BP1	85	-0.02	-0.283224
YWHAG	91	-0.51	-0.28055
CNEP1R1	87	-0.6	-0.277834
XKR8	94	-0.43	-0.27603
CCNE2	81	-	-0.275941
FLI1	84	-0.47	-0.274627
PAG1	89	-0.16	-0.269206
RAP1B	85	-0.65	-0.268921
CEP41	87	-0.44	-0.26553
GSTA4	82	-	-0.263171
CYTH1	86	-0.2	-0.261585
ANKRD40	91	-	-0.259001
PSAT1	93	-0.45	-0.255644
MIB1	89	-0.27	-0.255579
CNKSR3	87	-0.22	-0.255335
WASF3	98	-0.35	-0.253725
TRMT9B	88	-	-0.253333
PSIP1	89	-0.28	-0.252295
PPP4R2	97	-0.59	-0.250315
PDIK1L	84	-0.21	-0.247529
PIKFYVE	89	-0.18	-0.247267
PTPN21	99	-0.49	-0.244308
CAB39	90	-0.09	-0.242954
EVI5	91	-0.25	-0.237289
WDR82	91	-0.14	-0.23681
GNAQ	87	-0.33	-0.234703
HSPA13	89	-0.33	-0.233413
CLIP1	91	-0.14	-0.23063
PI4KB	84	-0.11	-0.228619
ELK3	87	-0.15	-0.225191
MOSMO	91	-	-0.22491
ROCK2	87	-0.05	-0.223341
DPY19L1	91	-0.08	-0.223178
CLASP1	94	-0.28	-0.222463
CHRNA6	84	-	-0.219031
UBE2W	81	-0.3	-0.218614
DTNA	92	-0.1	-0.218564
PIM2	88	-	-0.218211
HNRNPD	81	-0.3	-0.217493
ATP5F1B	88	-	-0.216542
HS3ST1	88	-0.31	-0.214389
CCDC82	86	-0.39	-0.212147
TOB1	91	-0.31	-0.208456
NUFIP2	81	-0.02	-0.208314
KDR	95	-0.31	-0.205638
RIPK2	87	-0.15	-0.205336
COL4A3BP	95	-0.25	-0.196371
KDM7A	98	-	-0.196123
MATR3	87	-0.17	-0.196008
SECISBP2L	81	-0.21	-0.193287
FOXN2	87	-0.17	-0.19155
RGL1	82	-0.06	-0.18892
RNF19A	91	-	-0.188903
USP6NL	88	-0.2	-0.181456
FAM227B	92	-	-0.177867
BAP1	98	-0.29	-0.174569
USP25	90	-0.24	-0.173126
ZKSCAN8	88	-	-0.172163
RTF1	96	-0.18	-0.169853
RAP2C	96	-0.5	-0.168728
DIXDC1	88	-0.18	-0.168213
FBXO30	90	-0.34	-0.168205
PPM1B	83	-	-0.167358
ARIH1	96	-0.24	-0.166772
DNAJB14	80	-0.09	-0.162993
LRP1	85	0	-0.162597
PPP2R5E	97	-0.2	-0.159727
BDP1	82	-0.35	-0.158526
ULK2	87	-0.12	-0.156308
DNAJC3	99	-0.27	-0.155384
TBL1XR1	85	-0.03	-0.154424
TUBB	81	-0.02	-0.15114
ARHGAP20	82	-0.12	-0.150763
MFAP5	89	-0.32	-0.150697
TIMP2	88	-0.19	-0.150369
PLCL1	86	-0.23	-0.14934
RANBP9	93	-0.36	-0.14831
LBR	91	-0.47	-0.147668
B3GNT2	93	-0.2	-0.147184
ZNF224	80	-	-0.147039
MAP4K3	87	-0.21	-0.14508
SYVN1	83	-0.17	-0.144647
GPATCH8	85	-0.15	-0.142483
ASAP1	86	-0.07	-0.137261
SLK	91	-0.37	-0.124423
ZDHHC21	84	-	-0.123562
TRAPPC8	91	-0.38	-0.122974
ARID4B	81	-0.27	-0.121438
PRDM1	81	-0.15	-0.121032
BNC2	85	-0.4	-0.116298
RIMS2	88	-0.19	-0.113571
SDC2	83	-0.2	-0.112136
CYTH3	88	-0.08	-0.110525
MTF2	81	-0.19	-0.10609
FAM118B	84	-0.38	-0.103911
EFNB2	80	-0.19	-0.100318
RAB21	93	-0.37	-0.098712
FSTL1	82	-0.25	-0.0977294
KIF14	80	-	-0.0976531
CNOT9	89	-	-0.0976461
PPP1R10	83	-0.18	-0.0967299
TSC22D2	85	-0.27	-0.0956507
LHFPL6	99	-	-0.09474
TRHDE	86	-0.15	-0.0935982
VASH1	91	-0.16	-0.0930934
C16orf72	94	-0.37	-0.0896115
WWC3	85	-0.16	-0.0869614
CEP85L	90	-0.07	-0.0863668
EDEM3	86	-	-0.0826498
DGKA	88	-0.28	-0.080831
TMEM136	84	-0.02	-0.079994
WIPF1	99	-0.07	-0.0798357
ZC3H6	93	-0.2	-0.0796839
KDELC1	95	-0.45	-0.0791986
RNF2	92	-0.32	-0.0789725
TMX4	94	-0.09	-0.0788087
GOLGA7	94	-0.26	-0.0765425
TBK1	93	-0.23	-0.0760131
NCK2	85	-	-0.0738672
ZMAT3	86	-0.18	-0.0736174
GLI3	88	-0.22	-0.0716884
SCN8A	80	-0.11	-0.0710199
CCNYL1	89	-0.25	-0.0688054
MARCH6	89	-0.23	-0.0671508
PCMTD1	99	-0.33	-0.0659517
NR3C1	92	-0.11	-0.0655841
FLII	86	-0.38	-0.0644022
PTPN14	97	-0.19	-0.0621639
BLCAP	93	-	-0.0577998
MARF1	85	-	-0.0563951
OXR1	80	-0.14	-0.0551231
CEP97	81	-0.06	-0.0550193
ZSWIM4	86	-0.25	-0.0542877
THAP1	92	-0.3	-0.053107
SCAI	90	-	-0.0500177
NYAP1	80	-0.2	-0.0446491
SLC14A1	89	-0.45	-0.0446491
ZFPM2	87	-0.61	-0.0446491
IGSF10	95	-	-0.0441473
ADIPOR2	96	-0.39	-0.0424977
CORO1C	85	-0.23	-0.0418242
SUZ12	82	-0.03	-0.0402752
PUM2	91	-0.3	-0.0393355
AGFG1	89	-0.34	-0.0361041
ZNF326	88	-	-0.0354701
RPS6KB1	98	-0.28	-0.0291125
CDYL2	84	-0.16	-0.0287967
DZIP1	83	-0.63	-0.0287473
ZNF131	94	-0.41	-0.0287033
USP27X	89	-0.42	-0.0285129
CUX1	83	-	-0.0263863
SFXN1	93	-0.1	-0.0249137
B3GLCT	92	-	-0.023981
BICC1	81	-0.18	-0.0201589
ITGA1	90	-	-0.0201589
KRT80	86	-0.07	-0.0201589
SBSPON	80	-0.14	-0.0201589
SEMA6D	95	-0.28	-0.0201589
SYDE1	94	-0.23	-0.0201589
PPFIA1	92	-0.33	-0.0198171
TCAIM	90	-0.39	-0.0196951
ZC3H4	84	-0.03	-0.0196825
PHEX	85	-	-0.0182672
OTUD4	95	-0.08	-0.0159789
TMOD3	95	-0.43	-0.0145592
KHDRBS1	97	-0.21	-0.0138894
CEP350	88	-0.03	-0.0138509
CPED1	85	-0.19	-0.0136503
BRWD3	94	-0.04	-0.0119518
DLC1	94	-0.13	-0.0116167
CNOT6	98	-0.12	-0.0111005
ARL5A	94	-0.33	-0.00748936
GPR180	85	-	-0.00588942
SRI	83	-	-0.00328241
CTDSPL2	82	-0.32	-0.00261024
S100PBP	90	-0.22	-0.00195149
KCNQ3	94	-	-0.000719972
OCLN	90	-0.2	0.00168209
NPM1	86	-	0.00317237
MSL2	80	-0.21	0.00878217
DNA2	87	-	0.00935069
ALDH1A1	81	-	0.0098179
NCOA2	95	-0.2	0.0099156
DNMT3B	90	-0.33	0.0107178
HIPK1	83	-0.14	0.0107541
SCAMP1	90	-0.21	0.0173343
GUCY1A1	80	-	0.0187662
MAP3K1	94	-0.13	0.0213066
RPS6KA3	85	-0.07	0.0261271
BCL11B	86	-0.1	0.0288217
ERG	88	-0.12	0.0288217
GJC1	85	-0.37	0.0288217
PRTG	98	-	0.0288217
SIX1	84	-0.28	0.0288217
XKR4	86	-0.1	0.0288217
EXD2	84	-	0.0298325
MTSS1L	80	-0.23	0.0303605
KLF6	80	-0.25	0.0382505
MBNL2	81	-	0.0404193
PDS5B	91	-0.18	0.044657
TBCA	81	-	0.0456425
DCUN1D5	81	-	0.0466235
PLPP3	87	-	0.0468082
ZNF711	95	-0.18	0.0472595
HMGB3	85	-0.59	0.0498986
CDYL	91	-0.2	0.05117
MYZAP	81	-0.16	0.053312
PITPNM3	88	-0.05	0.053312
SGIP1	94	-0.27	0.053312
RTKN2	91	-	0.0534582
FNDC3B	82	-0.06	0.0556893
HDHD2	88	-0.31	0.0596362
CCNJ	99	-0.58	0.0641147
DNAJB9	92	-0.35	0.0641238
FBXW7	98	-0.31	0.0644722
NAB1	81	-0.07	0.0661868
TRIM23	81	-	0.0677745
ACVR1C	80	-0.23	0.0714089
DDIT4L	83	-	0.0741051
TBC1D12	93	-0.36	0.0741865
PHACTR3	95	-0.23	0.0761956
SERPINI1	91	-0.57	0.0849575
FBXO33	90	-0.31	0.0911076
FHL1	91	-	0.0934745
YWHAB	83	0	0.0960912
RECK	99	-0.52	0.109837
DENND1B	81	-	0.116599
SLC35E2B	83	-0.25	0.117457
WASF1	84	-0.13	0.119997
REEP1	93	-0.15	0.120496
ATP6V0A2	80	0	0.122957
ATXN1	97	-0.17	0.125972
MAP2	100	-0.11	0.126994
MGAT2	97	-0.21	0.132848
SLC24A4	82	-0.18	0.132951
SEMA3F	81	-0.21	0.134731
PICALM	80	-	0.136125
NUDT4	84	-0.25	0.138611
PRKG1	93	-0.12	0.13885
RDH10	86	-0.31	0.139383
FSD1L	90	-	0.140063
SNRPB2	84	-	0.141238
THAP2	88	-	0.144702
ERRFI1	100	-0.58	0.144965
UBE2R2	84	-0.04	0.1474
AFF3	94	-0.15	0.149942
ETS1	87	-0.38	0.15087
ATAD2B	87	-0.03	0.153566
PCLAF	82	-	0.157964
ELL2	97	-0.3	0.159191
PTBP3	83	-	0.161161
MEX3D	80	-0.03	0.164281
KIAA0355	82	-0.21	0.168441
PHTF2	94	-0.17	0.169019
LIN7A	83	-	0.174035
SIKE1	80	-	0.177079
PPHLN1	94	-	0.184932
RND3	95	-0.31	0.196156
VLDLR	95	-0.18	0.198814
YPEL2	88	-0.46	0.202749
IER5	81	-0.35	0.204752
PI4K2B	91	-0.28	0.219041
CECR2	92	-0.16	0.219183
ZEB1	100	-0.86	0.221336
HOOK1	92	-0.15	0.251893
CBX4	89	-0.18	0.260698
MBOAT2	94	-0.21	0.269061
MBNL3	97	-0.25	0.274328
ZBTB10	92	-	0.276788
HDAC9	90	-	0.277061
ANK3	81	-0.09	0.287047
KLF4	85	-0.24	0.28925
ARHGAP6	98	-0.32	0.290703
IKZF2	82	-	0.291616
PPM1E	92	-	0.313836
EIF4E2	82	-	0.331074
GABBR2	90	-0.15	0.353717
MAP4K4	90	-0.02	0.402827
EGLN1	94	-0.33	0.416072
ZNF217	88	-0.17	0.418786
FAM126B	96	-	0.4214
CASZ1	82	-0.13	0.426268
VEGFA	93	-0.22	0.453658
GLCCI1	83	-0.14	0.457369
PPP1R9A	82	-0.03	0.503906
SESN3	88	-0.01	0.598209
JAKMIP2	96	0	0.605669
NOTCH1	81	-0.06	0.654857
PMAIP1	90	-0.66	0.716334
A1CF	82	-0.04	-
ADAMTS3	90	-0.25	-
ADH1B	80	-	-
C11orf87	85	-0.2	-
CASR	81	-0.13	-
CCDC177	96	-0.17	-
CDH11	80	-0.22	-
CDH20	93	-0.36	-
CHRDL1	92	-0.24	-
CHRM2	91	-	-
CLVS2	82	-	-
CNTN1	86	-	-
CRH	88	-	-
CSMD3	92	-0.1	-
DACH1	83	-0.18	-
ELAVL2	91	-0.46	-
ENO4	88	-	-
ERICH4	84	-	-
ESRRG	87	-0.09	-
FAT3	92	-0.07	-
FIGN	83	-0.18	-
FIGNL2	87	-	-
FOXF1	93	-0.33	-
FOXG1	94	-0.28	-
GATA4	80	-0.26	-
GPM6A	99	-0.63	-
GPR158	94	-0.2	-
HS3ST3A1	82	-0.37	-
INSM2	84	-	-
JCAD	88	-	-
KCND2	80	-0.16	-
KCTD8	91	-	-
LOX	93	-0.27	-
LRP1B	97	-0.24	-
MPDZ	93	-	-
MYB	81	-0.33	-
NOG	89	-0.48	-
NOVA1	88	-0.42	-
NOVA2	98	-0.17	-
NR5A2	100	-0.58	-
NRG1	80	-0.39	-
NTF3	93	-0.41	-
NTRK2	89	-	-
PCDH19	88	-0.03	-
PHF21B	96	-0.2	-
PLPPR4	81	-	-
PRDM16	97	-0.43	-
PROK2	87	-	-
PTHLH	85	-0.53	-
PTPRZ1	93	-	-
RBFOX3	86	-0.44	-
RO60	86	-	-
SCN5A	88	-0.02	-
SCRT2	85	-0.22	-
SGCE	84	-0.37	-
SLC35E2A	82	-	-
SLC6A1	89	-0.35	-
SLC6A11	91	-0.24	-
SLITRK1	84	-0.23	-
SOX2	83	-0.28	-
SULF1	96	-0.37	-
SUSD5	97	-	-
TBX18	99	-	-
TENT4B	97	-	-
TFAP2A	98	-0.36	-
TMEFF2	89	-0.51	-
TSSK1B	89	-	-
VASH2	100	-0.57	-
WNT16	95	-	-
