# Supplementary material for: MicroRNA-200c Attenuates the Tumor-Infiltrating Capacity of Macrophages
Source: Biology (Basel). 2022 Feb 22;11(3):349. doi: 10.3390/biology11030349 (PMC8945044; doi:10.3390/biology11030349)
Supplement: Supplementary file 1 [file biology-11-00349-s001.zip › Raue et al - Supplementary Table S3.xlsx]

## Sheet: Table S3
Table S3: Migration-associated targets reduced in miR-200c mimic-transfected primary human macrophages.
gene name	log2-fold change	base mean	p adjusted
EMILIN1	-2.19	37.639	3.2e-09
MMD	-1.29	86.04	0.00085
MMP9	-1.17	20939.4	0.0047
SLC43A1	-1.14	24.173	0.031
FHOD1	-1.12	405.287	0.0064
DPYSL3	-1.11	416.875	0.029
NPR1	-1.06	8.871	0.046
INSIG1	-0.98	1369.92	0.00025
HSP90AB1	-0.98	9643.56	0.00025
CSF1	-0.97	504.385	0.044
FSCN1	-0.96	502.803	0.079
SLC11A1	-0.95	508.006	0.016
KCNMB1	-0.95	8.739	0.13
PEA15	-0.95	2194.92	0.0031
MAP1A	-0.94	14.931	0.16
PTGES	-0.94	277.92	0.07
CLU	-0.91	668.182	0.074
PTK2	-0.91	42.286	0.044
PPM1F	-0.9	112.028	0.0096
TBXA2R	-0.89	4.622	0.12
GPR183	-0.88	173.493	0.037
NR1H3	-0.86	1850.12	0.00022
MDK	-0.86	107.306	0.19
ARL2BP	-0.85	183.198	0.0013
FERMT2	-0.85	8.506	0.2
AKT3	-0.84	49.108	0.13
WDR63	-0.84	17.005	0.25
TIFAB	-0.84	23.373	0.27
FRMD4B	-0.83	714.09	0.02
GEM	-0.83	15.048	0.28
BICD1	-0.83	29.687	0.21
TRIB1	-0.83	279.674	0.069
SLC16A1	-0.82	327.563	0.035
ZDHHC1	-0.82	20.209	0.25
PLTP	-0.82	193.911	0.11
F3	-0.81	56.111	0.07
SYT11	-0.81	48.217	0.2
TRIM6	-0.76	7.143	0.32
FRMD4A	-0.76	490.973	0.032
RAB11FIP2	-0.75	125.862	0.014
SMAD3	-0.75	345.554	0.044
SCN1B	-0.74	16.598	0.4
ABI3	-0.74	148.608	0.12
NOV	-0.73	8.511	0.42
RDX	-0.73	2652.38	0.015
APBB1	-0.73	31.838	0.41
PDPN	-0.73	15.304	0.43
ABCB4	-0.72	10.417	0.43
TIE1	-0.71	307.047	0.19
FYN	-0.71	143.034	0.18
KCNJ1	-0.71	39.684	0.39
SEPT4	-0.71	23.733	0.47
SPARC	-0.7	1558.31	0.038
MSN	-0.7	4404.25	0.012
TPCN1	-0.69	289.521	0.027
FN1	-0.68	1169.41	0.31
LIMCH1	-0.68	9.252	0.53
PTRF	-0.68	127.253	0.42
PPARA	-0.67	197.082	0.067
BIN1	-0.67	182.952	0.14
SORBS3	-0.67	123.213	0.15
